# Supplementary material for: Dual-Transcriptomic, Microscopic, and Biocontrol Analyses of the Interaction Between the Bioeffector Pythium oligandrum and the Pythium Soft-Rot of Ginger Pathogen Pythium myriotylum
Source: Front Microbiol. 2021 Nov 16;12:765872. doi: 10.3389/fmicb.2021.765872 (PMC8637047; doi:10.3389/fmicb.2021.765872)
Supplement: Supplementary file 1 [file Table_1.XLSX]

## Sheet: Table_S1(A)
Table S1. Summary of the Dual RNAseq dataset for (A) P. myriotylum (Pm) and (B) P. oligandrum (Po) during confrontation with each other or self-confrontation. (C) Data relating to the P. oligandrum candidate secreted cellulases (annotated with a signal peptide and without a transmembrane domain) and candidate serine peptidases/proteases.
Pm_GeneID	DE category	Pfam annotation	InterProScan annotation	SignalP_EUK?	transmembrane domain?	CAZy (based on dbCAN HMMER annotations)	pm_1	pm_2	pm_3	Pm_mean	Pm_st_err	pm+po_1	pm+po_2	pm+po_3	pm+po_mean	pm+po_st_err	log2(FC)	P-adj
Pm_g21828.t1	#N/A	PF03067(Lytic polysaccharide mono-oxygenase, cellulose-degrading)	IPR004302(Cellulose/chitin-binding protein, N-terminal)	SignalP_EUK	#N/A	AA16	0.54675	1.89938	3.41447	1.95353	0.828282	3.51271	1.48689	2.94324	2.64762	0.603197	-0.261184	0.802235
Pm_g21820.t1	#N/A	PF03067(Lytic polysaccharide mono-oxygenase, cellulose-degrading)	IPR004302(Cellulose/chitin-binding protein, N-terminal)	SignalP_EUK	#N/A	AA16	0.107681	0.178132	0.715392	0.333735	0.191909	0	0.11263	0	0.0375433	0.0375433	0.664852	NA
Pm_g21803.t1	#N/A	PF03067(Lytic polysaccharide mono-oxygenase, cellulose-degrading)	IPR004302(Cellulose/chitin-binding protein, N-terminal)	#N/A	#N/A	AA16	1.3488	1.02266	2.24023	1.53723	0.363891	3.46023	1.41079	4.53799	3.13634	0.917156	-0.727676	0.352398
Pm_g21801.t1	#N/A	PF03067(Lytic polysaccharide mono-oxygenase, cellulose-degrading)	IPR004302(Cellulose/chitin-binding protein, N-terminal)	#N/A	#N/A	AA16	0	0	0	0	0	0	0	0	0	0	NA	NA
Pm_g19279.t1	#N/A	PF00141(Peroxidase)	IPR002016(Haem peroxidase)IPR002207(Class I peroxidase)IPR019793(Peroxidases heam-ligand binding site)IPR010255(Haem peroxidase superfamily)IPR019794(Peroxidase, active site)	#N/A	#N/A	AA2	352.529	276.65	439.167	356.116	46.949	268.342	266.539	415.07	316.65	49.2127	0.223448	0.585154
Pm_g541.t1	#N/A	PF00141(Peroxidase)	IPR002016(Haem peroxidase)IPR010255(Haem peroxidase superfamily)IPR000763(Catalase-peroxidase haem)IPR019793(Peroxidases heam-ligand binding site)IPR019794(Peroxidase, active site)	SignalP_EUK	#N/A	AA2+AA2	0.0807219	0.133535	0.0536288	0.0892953	0.0234619	0	0	0	0	0	0.585285	NA
Pm_g22525.t1	DW_Pm_interaction	PF00141(Peroxidase)	IPR019793(Peroxidases heam-ligand binding site)IPR000763(Catalase-peroxidase haem)IPR010255(Haem peroxidase superfamily)IPR002016(Haem peroxidase)	SignalP_EUK	#N/A	AA2+AA2	11.7215	10.1966	14.9839	12.3007	1.41197	5.24768	5.11546	0.598347	3.65383	1.52822	1.49825	0.00956716
Pm_g16762.t1	#N/A	PF00141(Peroxidase)	IPR010255(Haem peroxidase superfamily)IPR000763(Catalase-peroxidase haem)IPR019793(Peroxidases heam-ligand binding site)IPR002016(Haem peroxidase)	SignalP_EUK	#N/A	AA2+AA2	0.646701	0.334316	0.322234	0.434417	0.106199	1.0279	0.930084	0.435161	0.797714	0.183462	-0.628701	0.458812
Pm_g7250.t1	DW_Pm_interaction	PF00732(GMC oxidoreductase)PF05199(GMC oxidoreductase)	IPR000172(Glucose-methanol-choline oxidoreductase, N-terminal)IPR007867(Glucose-methanol-choline oxidoreductase, C-terminal)IPR012132(Glucose-methanol-choline oxidoreductase)IPR036188(FAD/NAD(P)-binding domain superfamily)	SignalP_EUK	#N/A	AA3_1	93.1007	109.416	76.5697	93.0289	9.4821	28.8108	37.7606	5.62486	24.0654	9.57541	1.46482	0.0420136
Pm_g4498.t1	#N/A	PF05199(GMC oxidoreductase)PF14295(PAN domain)PF00732(GMC oxidoreductase)	IPR003609(PAN/Apple domain)IPR007867(Glucose-methanol-choline oxidoreductase, C-terminal)IPR036188(FAD/NAD(P)-binding domain superfamily)IPR000172(Glucose-methanol-choline oxidoreductase, N-terminal)IPR000177(Apple domain)	SignalP_EUK	#N/A	AA3_1	115.71	85.1818	111.979	104.29	9.61473	95.4165	75.4234	78.5465	83.1288	6.20963	0.376207	0.194899
Pm_g4492.t1	#N/A	PF14295(PAN domain)PF00732(GMC oxidoreductase)PF05199(GMC oxidoreductase)	IPR036188(FAD/NAD(P)-binding domain superfamily)IPR003609(PAN/Apple domain)IPR000172(Glucose-methanol-choline oxidoreductase, N-terminal)IPR000177(Apple domain)IPR007867(Glucose-methanol-choline oxidoreductase, C-terminal)	SignalP_EUK	#N/A	AA3_1	2.95956	3.61869	3.24855	3.2756	0.190756	20.0649	23.8899	1.8183	15.2577	6.80981	-1.38747	0.0871396
Pm_g4463.t1	#N/A	PF05199(GMC oxidoreductase)PF00732(GMC oxidoreductase)PF14295(PAN domain)	IPR036188(FAD/NAD(P)-binding domain superfamily)IPR007867(Glucose-methanol-choline oxidoreductase, C-terminal)IPR003609(PAN/Apple domain)IPR000172(Glucose-methanol-choline oxidoreductase, N-terminal)IPR000177(Apple domain)	SignalP_EUK	#N/A	AA3_1	572.181	634.103	417.84	541.375	64.3018	384.435	477.165	406.089	422.563	28.0075	0.400421	0.202102
Pm_g4462.t1	#N/A	PF05199(GMC oxidoreductase)PF00732(GMC oxidoreductase)	IPR007867(Glucose-methanol-choline oxidoreductase, C-terminal)IPR012132(Glucose-methanol-choline oxidoreductase)IPR036188(FAD/NAD(P)-binding domain superfamily)IPR000172(Glucose-methanol-choline oxidoreductase, N-terminal)	SignalP_EUK	#N/A	AA3_1	98.5479	113.487	152.216	121.417	15.992	79.2473	95.5725	71.6659	82.1619	7.05341	0.593767	0.053216
Pm_g3789.t1	UP_Pm_interaction	PF00732(GMC oxidoreductase)PF05199(GMC oxidoreductase)	IPR000172(Glucose-methanol-choline oxidoreductase, N-terminal)IPR007867(Glucose-methanol-choline oxidoreductase, C-terminal)IPR036188(FAD/NAD(P)-binding domain superfamily)IPR012132(Glucose-methanol-choline oxidoreductase)	SignalP_EUK	#N/A	AA3_1	5.69805	4.13827	5.81687	5.21773	0.54082	11.3471	13.1797	20.449	14.9919	2.77935	-1.37413	5.37883e-05
Pm_g20219.t1	#N/A	PF00732(GMC oxidoreductase)	IPR000172(Glucose-methanol-choline oxidoreductase, N-terminal)IPR036188(FAD/NAD(P)-binding domain superfamily)	#N/A	#N/A	AA3_1	0	0	0	0	0	0	0.512087	0	0.170696	0.170696	-0.400293	NA
Pm_g18674.t1	#N/A	PF00732(GMC oxidoreductase)PF05199(GMC oxidoreductase)	IPR012132(Glucose-methanol-choline oxidoreductase)IPR000172(Glucose-methanol-choline oxidoreductase, N-terminal)IPR036188(FAD/NAD(P)-binding domain superfamily)IPR007867(Glucose-methanol-choline oxidoreductase, C-terminal)	SignalP_EUK	#N/A	AA3_1	1.76037	0.536443	1.72352	1.34011	0.401975	4.15441	3.68257	6.79556	4.87751	0.968647	-1.54959	0.00333665
Pm_g18674.t2	#N/A	PF05199(GMC oxidoreductase)	IPR036188(FAD/NAD(P)-binding domain superfamily)IPR007867(Glucose-methanol-choline oxidoreductase, C-terminal)	#N/A	#N/A	AA3_1	0	0	0	0	0	0	0	0	0	0	NA	NA
Pm_g10549.t1	#N/A	PF00732(GMC oxidoreductase)PF14295(PAN domain)PF05199(GMC oxidoreductase)	IPR000172(Glucose-methanol-choline oxidoreductase, N-terminal)IPR003609(PAN/Apple domain)IPR036188(FAD/NAD(P)-binding domain superfamily)IPR007867(Glucose-methanol-choline oxidoreductase, C-terminal)IPR000177(Apple domain)	SignalP_EUK	#N/A	AA3_1	0.401469	0.815074	0.0969897	0.437844	0.208089	0	0.57262	0.0491175	0.207246	0.183236	0.504175	0.637497
Pm_g6468.t1	#N/A	PF00732(GMC oxidoreductase)PF05199(GMC oxidoreductase)	IPR036188(FAD/NAD(P)-binding domain superfamily)IPR000172(Glucose-methanol-choline oxidoreductase, N-terminal)IPR012132(Glucose-methanol-choline oxidoreductase)IPR007867(Glucose-methanol-choline oxidoreductase, C-terminal)IPR027424(Glucose Oxidase, domain 2)	#N/A	TMHMM;TMhelixRegion of a membrane-bound protein predicted to be embedded in the membrane.;	AA3_2	34.1374	25.6348	36.669	32.1471	3.33711	22.2666	23.9791	30.2393	25.495	2.42313	0.381659	0.247822
Pm_g4935.t1	UP_Pm_interaction	PF00732(GMC oxidoreductase)PF05199(GMC oxidoreductase)	IPR000172(Glucose-methanol-choline oxidoreductase, N-terminal)IPR036188(FAD/NAD(P)-binding domain superfamily)IPR007867(Glucose-methanol-choline oxidoreductase, C-terminal)IPR012132(Glucose-methanol-choline oxidoreductase)IPR027424(Glucose Oxidase, domain 2)IPR011533(Oxygen-dependent choline dehydrogenase)	#N/A	#N/A	AA3_2	6.41189	6.95343	4.07051	5.81194	0.884641	18.8173	14.4564	11.6332	14.969	2.08962	-1.22975	0.000599574
Pm_g5520.t1	#N/A	PF01565(FAD binding domain)PF02913(FAD linked oxidases, C-terminal domain)	IPR006094(FAD linked oxidase, N-terminal)IPR016167(FAD-binding, type PCMH, subdomain 1)IPR016169(FAD-binding, type PCMH, subdomain 2)IPR004113(FAD-linked oxidase, C-terminal)IPR016171(Vanillyl-alcohol oxidase, C-terminal subdomain 2)IPR016166(FAD-binding domain, PCMH-type)IPR016164(FAD-linked oxidase-like, C-terminal)IPR036318(FAD-binding, type PCMH-like superfamily)	#N/A	#N/A	AA4	7.87452	7.82528	7.52741	7.7424	0.108431	7.58267	6.04402	7.77654	7.13441	0.548062	0.173265	0.710013
Pm_g7042.t1	UP_Pm_interaction	#N/A	IPR029039(Flavoprotein-like superfamily)	#N/A	#N/A	AA6	66.8736	41.0528	28.462	45.4628	11.3056	169.928	128.146	233.432	177.168	30.6084	-1.76141	1.44405e-06
Pm_g7036.t1	#N/A	PF03358(NADPH-dependent FMN reductase)	IPR029039(Flavoprotein-like superfamily)IPR005025(NADPH-dependent FMN reductase-like)IPR010089(Flavoprotein WrbA-like)IPR008254(Flavodoxin/nitric oxide synthase)	#N/A	#N/A	AA6	96.5675	83.1246	122.531	100.741	11.5653	93.3709	80.1588	46.2792	73.2697	14.0238	0.483144	0.242556
Pm_g3592.t1	#N/A	PF03358(NADPH-dependent FMN reductase)	IPR010089(Flavoprotein WrbA-like)IPR005025(NADPH-dependent FMN reductase-like)IPR029039(Flavoprotein-like superfamily)IPR008254(Flavodoxin/nitric oxide synthase)	#N/A	#N/A	AA6	1.26324	0.232192	1.02575	0.840393	0.311733	0.751476	2.49579	1.70005	1.64911	0.504183	-0.580416	0.560009
Pm_g1607.t1	#N/A	PF03358(NADPH-dependent FMN reductase)	IPR029039(Flavoprotein-like superfamily)IPR005025(NADPH-dependent FMN reductase-like)	#N/A	#N/A	AA6	25.8694	31.1675	31.9738	29.6702	1.91461	23.5194	14.7035	26.9322	21.7183	3.64318	0.494772	0.194055
Pm_g16026.t1	#N/A	PF03358(NADPH-dependent FMN reductase)	IPR029039(Flavoprotein-like superfamily)IPR005025(NADPH-dependent FMN reductase-like)IPR008254(Flavodoxin/nitric oxide synthase)IPR010089(Flavoprotein WrbA-like)	#N/A	#N/A	AA6	0	0	0.0932501	0.0310834	0.0310834	0	0.146811	0	0.048937	0.048937	-0.0476167	NA
Pm_g16025.t1	#N/A	PF03358(NADPH-dependent FMN reductase)	IPR029039(Flavoprotein-like superfamily)IPR005025(NADPH-dependent FMN reductase-like)IPR008254(Flavodoxin/nitric oxide synthase)IPR010089(Flavoprotein WrbA-like)	#N/A	#N/A	AA6	0.14036	0	0	0.0467866	0.0467866	0	0	0	0	0	0.0369382	NA
Pm_g16024.t1	#N/A	PF03358(NADPH-dependent FMN reductase)	IPR029039(Flavoprotein-like superfamily)IPR005025(NADPH-dependent FMN reductase-like)IPR008254(Flavodoxin/nitric oxide synthase)IPR010089(Flavoprotein WrbA-like)	#N/A	#N/A	AA6	0	0	0	0	0	0	0	0	0	0	NA	NA
Pm_g16023.t1	#N/A	PF03358(NADPH-dependent FMN reductase)	IPR029039(Flavoprotein-like superfamily)IPR005025(NADPH-dependent FMN reductase-like)IPR008254(Flavodoxin/nitric oxide synthase)IPR010089(Flavoprotein WrbA-like)	#N/A	#N/A	AA6	0	0	0	0	0	0	0	0	0	0	NA	NA
Pm_g16022.t1	#N/A	PF03358(NADPH-dependent FMN reductase)	IPR029039(Flavoprotein-like superfamily)IPR005025(NADPH-dependent FMN reductase-like)IPR008254(Flavodoxin/nitric oxide synthase)IPR010089(Flavoprotein WrbA-like)	#N/A	#N/A	AA6	0	0	0	0	0	0	0	0	0	0	NA	NA
Pm_g16021.t1	#N/A	PF03358(NADPH-dependent FMN reductase)	IPR029039(Flavoprotein-like superfamily)IPR005025(NADPH-dependent FMN reductase-like)IPR008254(Flavodoxin/nitric oxide synthase)IPR010089(Flavoprotein WrbA-like)	#N/A	#N/A	AA6	0	0	0	0	0	0	0	0	0	0	NA	NA
Pm_g16020.t1	#N/A	PF03358(NADPH-dependent FMN reductase)	IPR029039(Flavoprotein-like superfamily)IPR005025(NADPH-dependent FMN reductase-like)IPR008254(Flavodoxin/nitric oxide synthase)IPR010089(Flavoprotein WrbA-like)	#N/A	#N/A	AA6	0	0	0	0	0	0	0	0	0	0	NA	NA
Pm_g16019.t1	#N/A	PF03358(NADPH-dependent FMN reductase)	IPR008254(Flavodoxin/nitric oxide synthase)IPR029039(Flavoprotein-like superfamily)IPR005025(NADPH-dependent FMN reductase-like)IPR010089(Flavoprotein WrbA-like)	#N/A	#N/A	AA6	323.249	206.534	295.323	275.035	35.1864	202.147	167.952	203.628	191.242	11.6532	0.566619	0.0534184
Pm_g16007.t1	#N/A	PF03358(NADPH-dependent FMN reductase)	IPR008254(Flavodoxin/nitric oxide synthase)IPR010089(Flavoprotein WrbA-like)IPR029039(Flavoprotein-like superfamily)IPR005025(NADPH-dependent FMN reductase-like)	#N/A	#N/A	AA6	11.5853	8.87272	12.7568	11.0716	1.15028	6.74829	12.23	12.271	10.4164	1.8341	0.13064	0.84288
Pm_g16006.t1	#N/A	PF03358(NADPH-dependent FMN reductase)	IPR010089(Flavoprotein WrbA-like)IPR008254(Flavodoxin/nitric oxide synthase)IPR029039(Flavoprotein-like superfamily)IPR005025(NADPH-dependent FMN reductase-like)	#N/A	#N/A	AA6	179.148	129.394	160.911	156.484	14.5323	131.788	128.807	184.144	148.246	17.9694	0.136504	0.737682
Pm_g15496.t1	#N/A	PF03358(NADPH-dependent FMN reductase)	IPR005025(NADPH-dependent FMN reductase-like)IPR029039(Flavoprotein-like superfamily)IPR010089(Flavoprotein WrbA-like)IPR008254(Flavodoxin/nitric oxide synthase)	#N/A	#N/A	AA6	10.5968	8.1958	14.1717	10.9881	1.73616	8.47335	11.5157	18.5209	12.8367	2.97472	-0.143281	0.842306
Pm_g10507.t1	#N/A	PF03358(NADPH-dependent FMN reductase)	IPR005025(NADPH-dependent FMN reductase-like)IPR029039(Flavoprotein-like superfamily)IPR010089(Flavoprotein WrbA-like)IPR008254(Flavodoxin/nitric oxide synthase)	#N/A	#N/A	AA6	0.982519	0.116096	1.119	0.739205	0.314036	0.939345	0	0.188895	0.37608	0.286863	0.409865	0.705082
Pm_g10505.t1	#N/A	PF03358(NADPH-dependent FMN reductase)	IPR029039(Flavoprotein-like superfamily)IPR010089(Flavoprotein WrbA-like)IPR005025(NADPH-dependent FMN reductase-like)IPR008254(Flavodoxin/nitric oxide synthase)	#N/A	#N/A	AA6	4.4131	7.43078	1.8848	4.57623	1.60306	2.53151	7.91303	0.636332	3.69362	2.17949	0.224642	0.843522
Pm_g10501.t1	#N/A	PF03358(NADPH-dependent FMN reductase)	IPR029039(Flavoprotein-like superfamily)IPR010089(Flavoprotein WrbA-like)IPR005025(NADPH-dependent FMN reductase-like)IPR008254(Flavodoxin/nitric oxide synthase)	#N/A	#N/A	AA6	9.45664	6.51823	4.50257	6.82581	1.43836	13.5014	5.93477	4.45433	7.9635	2.80173	-0.138179	0.882739
Pm_g19705.t1	#N/A	PF08031(Berberine and berberine like)PF01565(FAD binding domain)	IPR016167(FAD-binding, type PCMH, subdomain 1)IPR012951(Berberine/berberine-like)IPR036318(FAD-binding, type PCMH-like superfamily)IPR016166(FAD-binding domain, PCMH-type)IPR006094(FAD linked oxidase, N-terminal)	SignalP_EUK	#N/A	AA7	36.5165	55.859	35.0751	42.4836	6.70067	61.0223	73.3986	68.2385	67.5531	3.58914	-0.58907	0.0660352
Pm_g17487.t1	#N/A	PF02913(FAD linked oxidases, C-terminal domain)PF01565(FAD binding domain)	IPR016171(Vanillyl-alcohol oxidase, C-terminal subdomain 2)IPR016166(FAD-binding domain, PCMH-type)IPR004113(FAD-linked oxidase, C-terminal)IPR006094(FAD linked oxidase, N-terminal)IPR036318(FAD-binding, type PCMH-like superfamily)IPR025650(Alkyldihydroxyacetonephosphate synthase)IPR016169(FAD-binding, type PCMH, subdomain 2)IPR016164(FAD-linked oxidase-like, C-terminal)IPR016167(FAD-binding, typ…	#N/A	#N/A	AA7	14.2392	16.254	22.8102	17.7678	2.58741	12.7653	12.9914	11.9993	12.5853	0.300211	0.531782	0.118788
Pm_g21113.t1	#N/A	PF00652(Ricin-type beta-trefoil lectin domain)PF01328(Peroxidase, family 2)	IPR035992(Ricin B-like lectins)IPR036851(Chloroperoxidase-like superfamily)IPR000772(Ricin B, lectin domain)IPR000028(Chloroperoxidase)	SignalP_EUK	#N/A	CBM13	0.31347	0.0864269	0.0694195	0.156439	0.078669	0.349645	0.437171	0.351554	0.379457	0.0288623	-0.671393	0.497435
Pm_g11040.t1	#N/A	PF00652(Ricin-type beta-trefoil lectin domain)	IPR000772(Ricin B, lectin domain)IPR035992(Ricin B-like lectins)	#N/A	TMHMM;TMhelixRegion of a membrane-bound protein predicted to be embedded in the membrane.;	CBM13+CBM13+CBM13+CBM13+CBM13	2.40886	2.59403	1.38757	2.13015	0.37512	2.2239	2.43582	2.87363	2.51112	0.191301	-0.168284	0.740498
Pm_g11038.t1	#N/A	PF00652(Ricin-type beta-trefoil lectin domain)	IPR035992(Ricin B-like lectins)IPR000772(Ricin B, lectin domain)	#N/A	#N/A	CBM13+CBM13+CBM13+CBM13+CBM13	3.24599	3.66675	3.35185	3.42153	0.12636	3.25232	2.13412	2.67098	2.68581	0.322883	0.395193	0.307281
Pm_g21885.t1	#N/A	PF03423(Carbohydrate binding domain (family 25))PF00128(Alpha amylase, catalytic domain)	IPR006046(Alpha amylase)IPR005085(Carbohydrate binding module family 25)IPR013783(Immunoglobulin-like fold)IPR006047(Glycosyl hydrolase, family 13, catalytic domain)IPR017853(Glycoside hydrolase superfamily)	SignalP_EUK	#N/A	CBM25+GH13_32	3.51174	1.20756	2.22822	2.31584	0.666602	5.4398	7.38757	13.9127	8.91335	2.56213	-1.65965	0.000558497
Pm_g12699.t1	#N/A	PF03160(Calx-beta domain)PF14312(FG-GAP repeat)	IPR038081(CalX-like domain superfamily)IPR003644(Na-Ca exchanger/integrin-beta4)IPR013517(FG-GAP repeat)	#N/A	#N/A	CBM38	1.19769	0.58705	0.176823	0.653855	0.296587	1.60309	0.510376	0.656676	0.923381	0.342469	-0.305208	0.777255
Pm_g10757.t1	#N/A	PF13540(Regulator of chromosome condensation (RCC1) repeat)PF13499(EF-hand domain pair)PF00415(Regulator of chromosome condensation (RCC1) repeat)	IPR002048(EF-hand domain)IPR000408(Regulator of chromosome condensation, RCC1)IPR018247(EF-Hand 1, calcium-binding site)IPR009091(Regulator of chromosome condensation 1/beta-lactamase-inhibitor protein II)IPR011992(EF-hand domain pair)IPR008979(Galactose-binding-like domain superfamily)IPR006585(Fucolectin tachylectin-4 pentraxin-1)	#N/A	#N/A	CBM47	0	0	0	0	0	0.0777523	0.0607598	0	0.0461707	0.0236007	-0.492154	NA
Pm_g15899.t1	#N/A	PF06452(Carbohydrate family 9 binding domain-like)	IPR010502(Carbohydrate-binding domain, family 9)	#N/A	#N/A	CBM9	21.4496	18.1936	18.244	19.2957	1.07701	18.8351	16.7194	13.514	16.3562	1.54678	0.282089	0.456015
Pm_g15754.t1	#N/A	PF06452(Carbohydrate family 9 binding domain-like)	IPR010502(Carbohydrate-binding domain, family 9)	#N/A	#N/A	CBM9	41.7733	38.7794	43.3268	41.2932	1.33451	38.9474	37.6347	31.5482	36.0434	2.27936	0.245049	0.434288
Pm_g22568.t1	#N/A	PF00756(Putative esterase)	IPR014186(S-formylglutathione hydrolase)IPR029058(Alpha/Beta hydrolase fold)IPR000801(Putative esterase)	#N/A	#N/A	CE1	131.657	101.365	145.014	126.012	12.9126	115.935	95.0501	144.411	118.465	14.3053	0.148049	0.714927
Pm_g21157.t1	#N/A	PF00756(Putative esterase)	IPR034429(Feruloyl esterase C)IPR029058(Alpha/Beta hydrolase fold)IPR000801(Putative esterase)	SignalP_EUK	TMHMM;TMhelixRegion of a membrane-bound protein predicted to be embedded in the membrane.;	CE1	10.5678	10.3799	8.14924	9.69899	0.776769	11.2401	11.547	11.0475	11.2782	0.145449	-0.154712	0.765871
Pm_g15834.t1	#N/A	#N/A	IPR029058(Alpha/Beta hydrolase fold)IPR034429(Feruloyl esterase C)	SignalP_EUK	#N/A	CE1	1.28238	0.565703	1.30635	1.05148	0.242985	2.17416	0	0.460216	0.878125	0.661495	0.187257	0.883517
Pm_g139.t1	#N/A	PF00756(Putative esterase)	IPR029058(Alpha/Beta hydrolase fold)IPR000801(Putative esterase)	#N/A	#N/A	CE1	38.4665	50.8014	43.699	44.3223	3.57439	61.0872	72.4666	44.8321	59.4619	8.01868	-0.35799	0.322501
Pm_g13157.t1	#N/A	PF10503(Esterase PHB depolymerase)	IPR034429(Feruloyl esterase C)IPR029058(Alpha/Beta hydrolase fold)IPR010126(Esterase, PHB depolymerase)	SignalP_EUK	#N/A	CE1	0.895629	0.518561	1.01154	0.808577	0.148819	2.15781	4.12189	3.85705	3.37892	0.615322	-1.61491	0.0089184
Pm_g13156.t1	#N/A	#N/A	IPR029058(Alpha/Beta hydrolase fold)IPR034429(Feruloyl esterase C)	SignalP_EUK	#N/A	CE1	2.4182	0.592641	0.833034	1.28129	0.572674	4.07586	1.68623	1.0848	2.2823	0.913436	-0.560764	0.53903
Pm_g13155.t1	#N/A	#N/A	IPR029058(Alpha/Beta hydrolase fold)IPR034429(Feruloyl esterase C)	SignalP_EUK	#N/A	CE1	0	0	0	0	0	0	0	0	0	0	NA	NA
Pm_g13154.t1	#N/A	#N/A	IPR029058(Alpha/Beta hydrolase fold)IPR034429(Feruloyl esterase C)	SignalP_EUK	#N/A	CE1	0	0	0	0	0	0	0	0	0	0	NA	NA
Pm_g13132.t1	#N/A	PF00756(Putative esterase)	IPR029058(Alpha/Beta hydrolase fold)IPR034429(Feruloyl esterase C)IPR000801(Putative esterase)	SignalP_EUK	#N/A	CE1	0	0	0	0	0	0	0	0	0	0	NA	NA
Pm_g13125.t1	#N/A	PF00756(Putative esterase)	IPR034429(Feruloyl esterase C)IPR000801(Putative esterase)IPR029058(Alpha/Beta hydrolase fold)	SignalP_EUK	#N/A	CE1	0	0	0	0	0	0	0	0	0	0	NA	NA
Pm_g8174.t1	#N/A	PF00135(Carboxylesterase family)	IPR029058(Alpha/Beta hydrolase fold)IPR019826(Carboxylesterase type B, active site)IPR002018(Carboxylesterase, type B)	#N/A	TMHMM;TMhelixRegion of a membrane-bound protein predicted to be embedded in the membrane.;	CE10	32.0179	40.0393	44.7344	38.9305	3.71254	43.195	30.3051	21.5788	31.693	6.27852	0.334714	0.431241
Pm_g7257.t1	#N/A	PF00135(Carboxylesterase family)	IPR019826(Carboxylesterase type B, active site)IPR002018(Carboxylesterase, type B)IPR029058(Alpha/Beta hydrolase fold)IPR019819(Carboxylesterase type B, conserved site)	SignalP_EUK	#N/A	CE10	0	0	0	0	0	0	0	0	0	0	NA	NA
Pm_g7256.t1	#N/A	PF00135(Carboxylesterase family)	IPR029058(Alpha/Beta hydrolase fold)IPR002018(Carboxylesterase, type B)IPR019819(Carboxylesterase type B, conserved site)	#N/A	#N/A	CE10	3.3531	3.77763	0.614533	2.58176	0.991217	0.309522	1.45126	0	0.586928	0.441307	1.30385	0.117895
Pm_g7255.t1	#N/A	PF00135(Carboxylesterase family)	IPR029058(Alpha/Beta hydrolase fold)IPR019819(Carboxylesterase type B, conserved site)IPR002018(Carboxylesterase, type B)	#N/A	#N/A	CE10	21.6349	47.9294	12.026	27.1968	10.731	5.02034	13.4752	0.951025	6.48219	3.68857	1.19929	0.165878
Pm_g7252.t1	#N/A	PF00135(Carboxylesterase family)	IPR029058(Alpha/Beta hydrolase fold)IPR019819(Carboxylesterase type B, conserved site)IPR002018(Carboxylesterase, type B)	#N/A	#N/A	CE10	2.01517	3.95094	2.62802	2.86471	0.571204	2.79716	3.59104	2.71199	3.0334	0.279905	-0.0264301	0.977941
Pm_g7090.t1	#N/A	PF00135(Carboxylesterase family)	IPR029058(Alpha/Beta hydrolase fold)IPR002018(Carboxylesterase, type B)IPR019819(Carboxylesterase type B, conserved site)	SignalP_EUK	#N/A	CE10	0.324902	0.268736	0.107927	0.233855	0.0650182	1.01471	2.26557	0.801624	1.36063	0.456629	-1.75319	0.0157113
Pm_g7086.t1	#N/A	PF00135(Carboxylesterase family)	IPR002018(Carboxylesterase, type B)IPR029058(Alpha/Beta hydrolase fold)IPR019819(Carboxylesterase type B, conserved site)	SignalP_EUK	#N/A	CE10	0.594512	0.804664	0.179533	0.526237	0.18366	0.217021	1.52633	0.218206	0.653852	0.436238	-0.18275	0.885015
Pm_g5649.t1	#N/A	PF07859(alpha/beta hydrolase fold)	IPR029058(Alpha/Beta hydrolase fold)IPR013094(Alpha/beta hydrolase fold-3)	#N/A	#N/A	CE10	42.3956	44.7259	48.9834	45.3683	1.92868	50.091	55.8333	49.1715	51.6986	2.08434	-0.129818	0.689195
Pm_g22142.t1	#N/A	PF07859(alpha/beta hydrolase fold)	IPR029058(Alpha/Beta hydrolase fold)IPR013094(Alpha/beta hydrolase fold-3)	#N/A	#N/A	CE10	12.8605	5.12373	3.13133	7.03852	2.96727	2.97407	8.31042	4.16831	5.15093	1.61692	0.406593	0.607283
Pm_g22130.t1	#N/A	PF07859(alpha/beta hydrolase fold)	IPR029058(Alpha/Beta hydrolase fold)IPR033140(Lipase, GDXG, putative serine active site)IPR013094(Alpha/beta hydrolase fold-3)	#N/A	#N/A	CE10	4.84035	7.72122	8.22315	6.92824	1.05395	6.20106	2.96537	1.86117	3.67587	1.30221	0.851225	0.141448
Pm_g22129.t1	DW_Pm_interaction	PF07859(alpha/beta hydrolase fold)	IPR033140(Lipase, GDXG, putative serine active site)IPR029058(Alpha/Beta hydrolase fold)IPR013094(Alpha/beta hydrolase fold-3)	#N/A	#N/A	CE10	16.9536	15.3222	23.6139	18.6299	2.53611	13.0545	9.31143	3.25942	8.54178	2.85366	1.04769	0.0389643
Pm_g22128.t1	#N/A	PF07859(alpha/beta hydrolase fold)	IPR013094(Alpha/beta hydrolase fold-3)IPR029058(Alpha/Beta hydrolase fold)	#N/A	#N/A	CE10	26.7982	47.4893	34.621	36.3028	6.03191	30.569	30.5444	11.9898	24.3677	6.18896	0.571118	0.253047
Pm_g22127.t1	#N/A	PF07859(alpha/beta hydrolase fold)	IPR029058(Alpha/Beta hydrolase fold)IPR033140(Lipase, GDXG, putative serine active site)IPR013094(Alpha/beta hydrolase fold-3)	#N/A	#N/A	CE10	2.28044	7.86824	6.19004	5.44624	1.65537	4.09884	4.08901	1.49065	3.22617	0.867762	0.671819	0.326111
Pm_g22126.t1	#N/A	PF07859(alpha/beta hydrolase fold)	IPR013094(Alpha/beta hydrolase fold-3)IPR029058(Alpha/Beta hydrolase fold)	#N/A	#N/A	CE10	8.67529	8.16734	10.6837	9.17543	0.768239	5.38104	4.42635	5.88501	5.2308	0.427727	0.82527	0.0300841
Pm_g22125.t1	#N/A	PF07859(alpha/beta hydrolase fold)	IPR013094(Alpha/beta hydrolase fold-3)IPR029058(Alpha/Beta hydrolase fold)	SignalP_EUK	TMHMM;TMhelixRegion of a membrane-bound protein predicted to be embedded in the membrane.;	CE10	46.4027	17.8279	37.5321	33.9209	8.44415	28.1145	20.2471	31.6861	26.6826	3.37888	0.381786	0.44859
Pm_g22123.t1	#N/A	PF07859(alpha/beta hydrolase fold)	IPR033140(Lipase, GDXG, putative serine active site)IPR029058(Alpha/Beta hydrolase fold)IPR013094(Alpha/beta hydrolase fold-3)	#N/A	#N/A	CE10	1.75904	1.28708	1.52823	1.52478	0.136256	4.25611	0.14153	1.6389	2.01218	1.20235	-0.21675	0.851167
Pm_g22122.t1	#N/A	PF07859(alpha/beta hydrolase fold)	IPR029058(Alpha/Beta hydrolase fold)IPR013094(Alpha/beta hydrolase fold-3)	#N/A	TMHMM;TMhelixRegion of a membrane-bound protein predicted to be embedded in the membrane.;	CE10	30.1676	27.8983	34.1925	30.7528	1.84039	39.1637	30.0203	34.7725	34.6522	2.64016	-0.107167	0.785968
Pm_g22118.t1	#N/A	PF07859(alpha/beta hydrolase fold)	IPR029058(Alpha/Beta hydrolase fold)IPR013094(Alpha/beta hydrolase fold-3)	#N/A	TMHMM;TMhelixRegion of a membrane-bound protein predicted to be embedded in the membrane.;	CE10	0.131526	0.0543945	0.131072	0.105664	0.0256351	0	0	0.265509	0.0885031	0.0885031	0.0846864	NA
Pm_g22116.t1	#N/A	PF07859(alpha/beta hydrolase fold)	IPR013094(Alpha/beta hydrolase fold-3)IPR029058(Alpha/Beta hydrolase fold)	#N/A	TMHMM;TMhelixRegion of a membrane-bound protein predicted to be embedded in the membrane.;	CE10	1.77147	0.922557	0.87178	1.1886	0.291803	1.66854	1.02938	2.03084	1.57625	0.292754	-0.275625	0.765428
Pm_g22041.t1	#N/A	PF07859(alpha/beta hydrolase fold)	IPR033140(Lipase, GDXG, putative serine active site)IPR029058(Alpha/Beta hydrolase fold)IPR013094(Alpha/beta hydrolase fold-3)	#N/A	#N/A	CE10	14.4136	11.5264	17.4725	14.4708	1.71675	12.1605	9.5029	10.2044	10.6226	0.795178	0.483169	0.204976
Pm_g22038.t1	#N/A	PF07859(alpha/beta hydrolase fold)	IPR033140(Lipase, GDXG, putative serine active site)IPR029058(Alpha/Beta hydrolase fold)IPR013094(Alpha/beta hydrolase fold-3)	#N/A	#N/A	CE10	1.1641	1.13278	0.727894	1.00826	0.140473	0.366618	0.859486	0.829394	0.685166	0.159511	0.43679	0.647926
Pm_g21312.t1	UP_Pm_interaction	PF00326(Prolyl oligopeptidase family)	IPR002470(Peptidase S9A, prolyl oligopeptidase)IPR001375(Peptidase S9, prolyl oligopeptidase, catalytic domain)IPR029058(Alpha/Beta hydrolase fold)	#N/A	#N/A	CE10	33.2814	28.2841	30.1438	30.5698	1.45823	61.2307	50.7607	124.472	78.8211	23.0246	-1.21813	0.000588507
Pm_g20583.t1	#N/A	PF07859(alpha/beta hydrolase fold)	IPR029058(Alpha/Beta hydrolase fold)IPR013094(Alpha/beta hydrolase fold-3)	#N/A	TMHMM;TMhelixRegion of a membrane-bound protein predicted to be embedded in the membrane.;	CE10	7.41815	4.783	7.2179	6.47302	0.846982	7.66179	4.82653	11.7126	8.06699	1.99815	-0.224022	0.721218
Pm_g19387.t1	#N/A	PF07859(alpha/beta hydrolase fold)	IPR029058(Alpha/Beta hydrolase fold)IPR013094(Alpha/beta hydrolase fold-3)	#N/A	#N/A	CE10	34.7616	47.5872	37.1518	39.8336	3.93777	45.8535	49.9546	37.1542	44.3208	3.77377	-0.0965725	0.836276
Pm_g1817.t1	UP_Pm_interaction	PF00326(Prolyl oligopeptidase family)	IPR029058(Alpha/Beta hydrolase fold)IPR001375(Peptidase S9, prolyl oligopeptidase, catalytic domain)IPR002470(Peptidase S9A, prolyl oligopeptidase)IPR011042(Six-bladed beta-propeller, TolB-like)	#N/A	#N/A	CE10	0.41858	0.761685	0.055618	0.411961	0.203851	15.5753	15.1923	12.6184	14.462	0.928413	-4.36318	5.09486e-22
Pm_g1764.t1	#N/A	PF00135(Carboxylesterase family)	IPR029058(Alpha/Beta hydrolase fold)IPR002018(Carboxylesterase, type B)IPR019819(Carboxylesterase type B, conserved site)	SignalP_EUK	#N/A	CE10	2.06306	2.09036	3.52935	2.56092	0.484279	2.4162	1.56446	0.416466	1.46571	0.57938	0.69063	0.349077
Pm_g1752.t1	#N/A	PF00135(Carboxylesterase family)	IPR019819(Carboxylesterase type B, conserved site)IPR029058(Alpha/Beta hydrolase fold)IPR002018(Carboxylesterase, type B)	SignalP_EUK	#N/A	CE10	0	0	0	0	0	0	0	0	0	0	NA	NA
Pm_g1751.t1	#N/A	PF00135(Carboxylesterase family)	IPR029058(Alpha/Beta hydrolase fold)IPR019819(Carboxylesterase type B, conserved site)IPR002018(Carboxylesterase, type B)	SignalP_EUK	#N/A	CE10	0	0	0	0	0	0	0	0	0	0	NA	NA
Pm_g1750.t1	#N/A	PF00135(Carboxylesterase family)	IPR029058(Alpha/Beta hydrolase fold)IPR019819(Carboxylesterase type B, conserved site)IPR002018(Carboxylesterase, type B)	SignalP_EUK	#N/A	CE10	0	0	0	0	0	0	0	0	0	0	NA	NA
Pm_g1749.t1	#N/A	PF00135(Carboxylesterase family)	IPR019819(Carboxylesterase type B, conserved site)IPR029058(Alpha/Beta hydrolase fold)IPR002018(Carboxylesterase, type B)	SignalP_EUK	#N/A	CE10	0	0	0	0	0	0	0	0	0	0	NA	NA
Pm_g14798.t1	#N/A	PF00135(Carboxylesterase family)	IPR029058(Alpha/Beta hydrolase fold)IPR019819(Carboxylesterase type B, conserved site)IPR002018(Carboxylesterase, type B)	SignalP_EUK	#N/A	CE10	11.4996	11.879	9.64327	11.0073	0.690745	14.0238	14.3803	9.97344	12.7925	1.41329	-0.157549	0.738363
Pm_g13894.t1	#N/A	PF07859(alpha/beta hydrolase fold)	IPR029058(Alpha/Beta hydrolase fold)IPR013094(Alpha/beta hydrolase fold-3)	#N/A	#N/A	CE10	29.8161	26.2295	36.1789	30.7415	2.90915	20.686	18.0714	30.6097	23.1224	3.819	0.456128	0.217235
Pm_g13026.t1	#N/A	PF00326(Prolyl oligopeptidase family)	IPR029058(Alpha/Beta hydrolase fold)IPR001375(Peptidase S9, prolyl oligopeptidase, catalytic domain)	#N/A	#N/A	CE10	1.54875	3.63531	0.83427	2.00611	0.840307	3.24952	3.19608	3.66159	3.36906	0.147073	-0.58468	0.39078
Pm_g12581.t1	#N/A	PF00135(Carboxylesterase family)	IPR002018(Carboxylesterase, type B)IPR029058(Alpha/Beta hydrolase fold)IPR019819(Carboxylesterase type B, conserved site)	SignalP_EUK	#N/A	CE10	1.67806	2.38557	1.98581	2.01648	0.204818	2.45662	2.90702	4.44605	3.26989	0.602278	-0.565088	0.317563
Pm_g12580.t1	#N/A	PF00135(Carboxylesterase family)	IPR029058(Alpha/Beta hydrolase fold)IPR002018(Carboxylesterase, type B)IPR019819(Carboxylesterase type B, conserved site)	SignalP_EUK	#N/A	CE10	4.03792	1.75783	2.47086	2.75554	0.673419	3.4846	2.16733	3.86114	3.17102	0.513483	-0.120751	0.884923
Pm_g10942.t1	#N/A	PF07859(alpha/beta hydrolase fold)	IPR029058(Alpha/Beta hydrolase fold)IPR013094(Alpha/beta hydrolase fold-3)	#N/A	#N/A	CE10	0	0	0.102143	0.0340477	0.0340477	2.26364	1.60812	1.96564	1.9458	0.189493	-3.07951	7.59936e-06
Pm_g10922.t1	#N/A	PF07859(alpha/beta hydrolase fold)	IPR029058(Alpha/Beta hydrolase fold)IPR013094(Alpha/beta hydrolase fold-3)	#N/A	#N/A	CE10	0	0	0	0	0	0	0	0	0	0	NA	NA
Pm_g10603.t1	#N/A	PF00326(Prolyl oligopeptidase family)PF07676(WD40-like Beta Propeller Repeat)	IPR001375(Peptidase S9, prolyl oligopeptidase, catalytic domain)IPR011042(Six-bladed beta-propeller, TolB-like)IPR029058(Alpha/Beta hydrolase fold)IPR011659(WD40-like Beta Propeller)	#N/A	#N/A	CE10	8.5199	7.233	10.4395	8.73079	0.931617	10.3506	12.556	17.7284	13.545	2.18644	-0.54559	0.125425
Pm_g10559.t1	#N/A	PF00135(Carboxylesterase family)	IPR002018(Carboxylesterase, type B)IPR029058(Alpha/Beta hydrolase fold)IPR019819(Carboxylesterase type B, conserved site)	SignalP_EUK	#N/A	CE10	0.214951	0.0888962	0.0714029	0.125083	0.0452167	0.431562	0	0	0.143854	0.143854	-0.036022	0.977941
Pm_g10558.t1	#N/A	PF00135(Carboxylesterase family)	IPR029058(Alpha/Beta hydrolase fold)IPR019819(Carboxylesterase type B, conserved site)IPR002018(Carboxylesterase, type B)	SignalP_EUK	#N/A	CE10	0.0538403	0	0.214618	0.0894859	0.0644674	0	0	0	0	0	0.342045	NA
Pm_g10556.t1	#N/A	PF00135(Carboxylesterase family)	IPR029058(Alpha/Beta hydrolase fold)IPR002018(Carboxylesterase, type B)IPR019819(Carboxylesterase type B, conserved site)	SignalP_EUK	#N/A	CE10	0	0	0	0	0	0	0	0	0	0	NA	NA
Pm_g10555.t1	#N/A	PF00135(Carboxylesterase family)	IPR002018(Carboxylesterase, type B)IPR029058(Alpha/Beta hydrolase fold)IPR019826(Carboxylesterase type B, active site)IPR019819(Carboxylesterase type B, conserved site)	SignalP_EUK	#N/A	CE10	0	0	0.0367515	0.0122505	0.0122505	0	0	0	0	0	0.0369382	NA
Pm_g10554.t1	#N/A	PF00135(Carboxylesterase family)	IPR002018(Carboxylesterase, type B)IPR029058(Alpha/Beta hydrolase fold)IPR019819(Carboxylesterase type B, conserved site)	#N/A	#N/A	CE10	1.04287	1.54358	0.255258	0.947234	0.374967	0.58773	0.631516	0	0.406415	0.2036	0.718671	0.455599
Pm_g10553.t1	#N/A	PF00135(Carboxylesterase family)	IPR002018(Carboxylesterase, type B)IPR029058(Alpha/Beta hydrolase fold)IPR019819(Carboxylesterase type B, conserved site)	#N/A	#N/A	CE10	4.83795	8.8575	2.88913	5.5282	1.75715	0.873103	1.70572	0	0.859609	0.492446	1.20738	0.16789
Pm_g10550.t1	#N/A	PF00135(Carboxylesterase family)	IPR002018(Carboxylesterase, type B)IPR029058(Alpha/Beta hydrolase fold)IPR019819(Carboxylesterase type B, conserved site)	SignalP_EUK	#N/A	CE10	15.0285	16.4244	11.1018	14.1849	1.59336	23.5284	38.986	28.7679	30.4274	4.53869	-0.997586	0.00290532
Pm_g10547.t1	#N/A	PF00135(Carboxylesterase family)	IPR029058(Alpha/Beta hydrolase fold)IPR019826(Carboxylesterase type B, active site)IPR019819(Carboxylesterase type B, conserved site)IPR002018(Carboxylesterase, type B)	SignalP_EUK	#N/A	CE10	0.0531305	0	0	0.0177102	0.0177102	0	0.111145	0.0715025	0.0608825	0.0325212	-0.215654	NA
Pm_g10394.t1	#N/A	PF00135(Carboxylesterase family)	IPR019819(Carboxylesterase type B, conserved site)IPR029058(Alpha/Beta hydrolase fold)IPR002018(Carboxylesterase, type B)	SignalP_EUK	#N/A	CE10	0.107271	0	0.249435	0.118902	0.0722402	0.789693	0.168302	0	0.319332	0.240147	-0.455312	0.657871
Pm_g10393.t1	#N/A	PF00135(Carboxylesterase family)	IPR029058(Alpha/Beta hydrolase fold)IPR002018(Carboxylesterase, type B)IPR019819(Carboxylesterase type B, conserved site)	SignalP_EUK	#N/A	CE10	13.7569	7.37838	9.21097	10.1154	1.89603	10.5013	18.3799	1.73567	10.2056	4.80705	0.0168024	0.987627
Pm_g10392.t1	#N/A	PF00135(Carboxylesterase family)	IPR019819(Carboxylesterase type B, conserved site)IPR002018(Carboxylesterase, type B)IPR029058(Alpha/Beta hydrolase fold)	SignalP_EUK	#N/A	CE10	0	0	0	0	0	0	0	0	0	0	NA	NA
Pm_g10391.t1	#N/A	PF00135(Carboxylesterase family)	IPR029058(Alpha/Beta hydrolase fold)IPR002018(Carboxylesterase, type B)IPR019819(Carboxylesterase type B, conserved site)	SignalP_EUK	#N/A	CE10	0.908351	1.14908	1.49094	1.18279	0.169022	0.572147	1.50898	2.37299	1.48471	0.52	-0.207743	0.833692
Pm_g10390.t1	#N/A	PF00135(Carboxylesterase family)	IPR029058(Alpha/Beta hydrolase fold)IPR002018(Carboxylesterase, type B)IPR019819(Carboxylesterase type B, conserved site)	SignalP_EUK	#N/A	CE10	1.44268	0.353564	2.12992	1.30872	0.517144	0.85822	1.06188	1.6539	1.19133	0.23864	0.152192	0.89247
Pm_g10389.t1	UP_Pm_interaction	PF00135(Carboxylesterase family)	IPR002018(Carboxylesterase, type B)IPR029058(Alpha/Beta hydrolase fold)IPR019819(Carboxylesterase type B, conserved site)	SignalP_EUK	#N/A	CE10	16.0846	24.3554	18.5726	19.6709	2.4499	42.4389	52.138	36.9305	43.8358	4.44524	-1.058	0.000327707
Pm_g10388.t1	#N/A	PF00135(Carboxylesterase family)	IPR019819(Carboxylesterase type B, conserved site)IPR029058(Alpha/Beta hydrolase fold)IPR002018(Carboxylesterase, type B)	SignalP_EUK	#N/A	CE10	0	0	0	0	0	0	0	0	0	0	NA	NA
Pm_g10387.t1	#N/A	PF00135(Carboxylesterase family)	IPR029058(Alpha/Beta hydrolase fold)IPR019819(Carboxylesterase type B, conserved site)IPR002018(Carboxylesterase, type B)	SignalP_EUK	#N/A	CE10	0	0	0	0	0	0	0	0	0	0	NA	NA
Pm_g10386.t1	#N/A	PF00135(Carboxylesterase family)	IPR002018(Carboxylesterase, type B)IPR019819(Carboxylesterase type B, conserved site)IPR029058(Alpha/Beta hydrolase fold)	SignalP_EUK	#N/A	CE10	0	0	0	0	0	0	0	0	0	0	NA	NA
Pm_g10385.t1	#N/A	PF00135(Carboxylesterase family)	IPR002018(Carboxylesterase, type B)IPR029058(Alpha/Beta hydrolase fold)IPR019819(Carboxylesterase type B, conserved site)	SignalP_EUK	#N/A	CE10	0	0.042505	0.0682815	0.0369288	0.0199074	0	0	0	0	0	0.170518	NA
Pm_g10384.t1	#N/A	PF00135(Carboxylesterase family)	IPR002018(Carboxylesterase, type B)IPR029058(Alpha/Beta hydrolase fold)IPR019819(Carboxylesterase type B, conserved site)	SignalP_EUK	#N/A	CE10	0.0521485	0	0	0.0173828	0.0173828	0	0	0.280723	0.0935745	0.0935745	-0.255059	NA
Pm_g10383.t1	#N/A	PF00135(Carboxylesterase family)	IPR029058(Alpha/Beta hydrolase fold)IPR002018(Carboxylesterase, type B)IPR019819(Carboxylesterase type B, conserved site)	SignalP_EUK	TMHMM;TMhelixRegion of a membrane-bound protein predicted to be embedded in the membrane.;	CE10	1.08311	0.682567	0.205593	0.657089	0.253636	4.21108	3.61445	1.66586	3.1638	0.768516	-1.75766	0.00542266
Pm_g10381.t1	#N/A	PF00135(Carboxylesterase family)	IPR029058(Alpha/Beta hydrolase fold)IPR000997(Cholinesterase)IPR002018(Carboxylesterase, type B)IPR019819(Carboxylesterase type B, conserved site)	SignalP_EUK	#N/A	CE10	2.13021	2.36361	2.14011	2.21131	0.0762017	5.56342	6.19526	6.01332	5.924	0.187787	-1.27661	0.000526797
Pm_g22124.t1	#N/A	PF07859(alpha/beta hydrolase fold)	IPR013094(Alpha/beta hydrolase fold-3)IPR033140(Lipase, GDXG, putative serine active site)IPR029058(Alpha/Beta hydrolase fold)	#N/A	#N/A	CE10+CE10	0.111954	0.524735	0.74378	0.460156	0.185229	0.899088	0.156132	0.401776	0.485665	0.218536	0.00812677	0.994766
Pm_g21788.t1	#N/A	PF03331(UDP-3-O-acyl N-acetylglycosamine deacetylase)	IPR004463(UDP-3-O-acyl N-acetylglucosamine deacetylase)IPR020568(Ribosomal protein S5 domain 2-type fold)IPR015870(UDP-3-O-acyl N-acetylglucosamine deacetylase, N-terminal)IPR011334(UDP-3-O-acyl N-acetylglucosamine deacetylase, C-terminal)	#N/A	#N/A	CE11	5.83112	9.29154	6.83645	7.3197	1.02775	7.69007	5.83005	5.65478	6.39163	0.651186	0.237189	0.686
Pm_g7386.t1	UP_Pm_interaction	PF03283(Pectinacetylesterase)	IPR004963(Pectinacetylesterase/NOTUM)	SignalP_EUK	#N/A	CE13	6.25462	10.0165	6.1004	7.45719	1.28045	61.0956	75.5821	31.7891	56.1556	12.881	-2.64622	1.19472e-13
Pm_g7382.t1	DW_Pm_interaction	PF03283(Pectinacetylesterase)	IPR004963(Pectinacetylesterase/NOTUM)	SignalP_EUK	#N/A	CE13	65.5375	106.919	57.3909	76.6157	15.333	37.2604	51.1838	16.2959	34.9134	10.1394	1.07101	0.0194899
Pm_g7381.t1	#N/A	PF03283(Pectinacetylesterase)	IPR004963(Pectinacetylesterase/NOTUM)	SignalP_EUK	#N/A	CE13	15.2373	35.8284	18.8317	23.2991	6.34999	16.209	13.3626	1.88048	10.484	4.37955	0.803821	0.361861
Pm_g7377.t1	UP_Pm_interaction	PF03283(Pectinacetylesterase)	IPR004963(Pectinacetylesterase/NOTUM)	SignalP_EUK	#N/A	CE13	4.88766	5.42442	3.12388	4.47865	0.694884	34.118	43.7458	57.5346	45.1328	6.79526	-3.09184	9.7197e-25
Pm_g7366.t1	#N/A	PF03283(Pectinacetylesterase)	IPR029058(Alpha/Beta hydrolase fold)IPR004963(Pectinacetylesterase/NOTUM)	SignalP_EUK	#N/A	CE13	0	0	0	0	0	0.960552	0.0938284	0.965795	0.673392	0.289786	-2.15801	0.00509269
Pm_g7365.t1	UP_Pm_interaction	PF03283(Pectinacetylesterase)	IPR029058(Alpha/Beta hydrolase fold)IPR004963(Pectinacetylesterase/NOTUM)	SignalP_EUK	#N/A	CE13	15.6068	17.267	10.5902	14.488	2.00697	48.2957	45.5541	38.5961	44.1486	2.88685	-1.48613	1.64925e-07
Pm_g617.t1	#N/A	PF03283(Pectinacetylesterase)	IPR004963(Pectinacetylesterase/NOTUM)IPR029058(Alpha/Beta hydrolase fold)	SignalP_EUK	#N/A	CE13	0	0	0	0	0	0.181111	0	0	0.0603704	0.0603704	-0.212135	NA
Pm_g4085.t1	#N/A	PF03283(Pectinacetylesterase)	IPR029058(Alpha/Beta hydrolase fold)IPR004963(Pectinacetylesterase/NOTUM)	SignalP_EUK	#N/A	CE13	1.82233	3.0146	1.43489	2.09061	0.475343	1.6261	2.40026	0.181664	1.40267	0.650122	0.437671	0.649213
Pm_g22076.t1	#N/A	PF03283(Pectinacetylesterase)	IPR004963(Pectinacetylesterase/NOTUM)IPR029058(Alpha/Beta hydrolase fold)	SignalP_EUK	#N/A	CE13	3.42534	1.39084	2.11017	2.30878	0.595645	4.66811	5.27645	3.5202	4.48825	0.5149	-0.804493	0.157655
Pm_g9061.t1	#N/A	PF17996(Carbohydrate esterase 2 N-terminal)PF13472(GDSL-like Lipase/Acylhydrolase family)	IPR040794(Carbohydrate esterase 2, N-terminal)IPR013830(SGNH hydrolase-type esterase domain)IPR008979(Galactose-binding-like domain superfamily)IPR036514(SGNH hydrolase superfamily)	#N/A	#N/A	CE2	9.54962	10.3361	10.8399	10.2419	0.375443	10.7369	8.16207	11.0893	9.99607	0.922624	0.096614	0.84067
Pm_g11285.t1	#N/A	PF01522(Polysaccharide deacetylase)	IPR002509(NodB homology domain)IPR011330(Glycoside hydrolase/deacetylase, beta/alpha-barrel)	SignalP_EUK	TMHMM;TMhelixRegion of a membrane-bound protein predicted to be embedded in the membrane.;	CE4	26.3781	22.9018	29.1884	26.1561	1.81819	30.6302	19.0027	31.6203	27.0844	4.05094	0.0166283	0.977682
Pm_g15838.t1	#N/A	PF01083(Cutinase)	IPR000675(Cutinase/acetylxylan esterase)IPR029058(Alpha/Beta hydrolase fold)	SignalP_EUK	#N/A	CE5	0.0781505	0	0.207682	0.0952774	0.060561	0	0	0	0	0	0.250882	NA
Pm_g15837.t1	#N/A	PF01083(Cutinase)	IPR000675(Cutinase/acetylxylan esterase)IPR029058(Alpha/Beta hydrolase fold)IPR011150(Cutinase, monofunctional)	SignalP_EUK	TMHMM;TMhelixRegion of a membrane-bound protein predicted to be embedded in the membrane.;	CE5	0	0	0	0	0	0	0	1.01586	0.338621	0.338621	-0.455628	NA
Pm_g15836.t1	#N/A	PF01083(Cutinase)	IPR029058(Alpha/Beta hydrolase fold)IPR000675(Cutinase/acetylxylan esterase)	SignalP_EUK	#N/A	CE5	1.81706	0	1.52488	1.11398	0.56334	0	0	3.34632	1.11544	1.11544	0.0111673	0.989732
Pm_g15835.t1	#N/A	PF01083(Cutinase)	IPR011150(Cutinase, monofunctional)IPR029058(Alpha/Beta hydrolase fold)IPR000675(Cutinase/acetylxylan esterase)	SignalP_EUK	TMHMM;TMhelixRegion of a membrane-bound protein predicted to be embedded in the membrane.;	CE5	0.223907	0	0.074378	0.0994284	0.0658389	1.34863	0	0	0.449544	0.449544	-0.440553	0.619465
Pm_g15833.t1	#N/A	PF01083(Cutinase)	IPR000675(Cutinase/acetylxylan esterase)IPR029058(Alpha/Beta hydrolase fold)	SignalP_EUK	#N/A	CE5	0	0	0	0	0	0	0	0	0	0	NA	NA
Pm_g15831.t1	#N/A	PF01083(Cutinase)	IPR000675(Cutinase/acetylxylan esterase)IPR029058(Alpha/Beta hydrolase fold)	SignalP_EUK	#N/A	CE5	0.136291	0	0.271641	0.135978	0.0784163	0	0	0	0	0	0.219249	NA
Pm_g15830.t1	#N/A	PF01083(Cutinase)	IPR029058(Alpha/Beta hydrolase fold)IPR000675(Cutinase/acetylxylan esterase)	SignalP_EUK	#N/A	CE5	0	0	0.172749	0.057583	0.057583	0	0	0	0	0	0.112298	NA
Pm_g15829.t1	#N/A	PF01083(Cutinase)	IPR000675(Cutinase/acetylxylan esterase)IPR029058(Alpha/Beta hydrolase fold)	SignalP_EUK	#N/A	CE5	0	0	0	0	0	0	0	0	0	0	NA	NA
Pm_g15828.t1	#N/A	PF01083(Cutinase)	IPR029058(Alpha/Beta hydrolase fold)IPR000675(Cutinase/acetylxylan esterase)	SignalP_EUK	#N/A	CE5	0.388243	0.535212	0.171957	0.365137	0.105497	0	0	0	0	0	0.711032	NA
Pm_g15827.t1	#N/A	PF01083(Cutinase)	IPR000675(Cutinase/acetylxylan esterase)IPR029058(Alpha/Beta hydrolase fold)	SignalP_EUK	#N/A	CE5	1.29414	0.535212	1.80554	1.21163	0.369026	0.692875	0	1.04499	0.579287	0.306961	0.606543	0.551515
Pm_g15826.t1	#N/A	PF01083(Cutinase)	IPR000675(Cutinase/acetylxylan esterase)IPR029058(Alpha/Beta hydrolase fold)	SignalP_EUK	#N/A	CE5	0	0	0.0867744	0.0289248	0.0289248	0.349645	2.04924	3.16399	1.85429	0.818257	-2.11166	0.00657627
Pm_g15825.t1	#N/A	PF01083(Cutinase)	IPR000675(Cutinase/acetylxylan esterase)IPR029058(Alpha/Beta hydrolase fold)	SignalP_EUK	#N/A	CE5	0	0	0	0	0	0	0	0.351554	0.117185	0.117185	-0.212135	NA
Pm_g15824.t1	#N/A	PF01083(Cutinase)	IPR000675(Cutinase/acetylxylan esterase)IPR029058(Alpha/Beta hydrolase fold)	SignalP_EUK	#N/A	CE5	0.261225	0.324101	1.04129	0.542206	0.250202	0	0	0.878885	0.292962	0.292962	0.325095	0.764567
Pm_g15823.t1	#N/A	PF01083(Cutinase)	IPR029058(Alpha/Beta hydrolase fold)IPR000675(Cutinase/acetylxylan esterase)	SignalP_EUK	#N/A	CE5	0.783676	0	1.30162	0.695097	0.378345	0	2.86893	1.75777	1.54223	0.835172	-0.475943	0.657223
Pm_g15822.t1	#N/A	PF01083(Cutinase)	IPR029058(Alpha/Beta hydrolase fold)IPR000675(Cutinase/acetylxylan esterase)	SignalP_EUK	#N/A	CE5	0	0	0	0	0	0	0	0	0	0	NA	NA
Pm_g15821.t1	#N/A	PF01083(Cutinase)	IPR000675(Cutinase/acetylxylan esterase)IPR029058(Alpha/Beta hydrolase fold)	#N/A	#N/A	CE5	1.40476	0.580961	0.0777729	0.687832	0.386778	1.72356	0	0.472629	0.732064	0.514181	-0.00576648	0.99644
Pm_g7496.t1	#N/A	PF00232(Glycosyl hydrolase family 1)	IPR017853(Glycoside hydrolase superfamily)IPR001360(Glycoside hydrolase family 1)IPR033132(Glycosyl hydrolases family 1, N-terminal conserved site)IPR017736(Glycoside hydrolase, family 1, beta-glucosidase)	#N/A	#N/A	GH1	3.21406	2.2646	2.13531	2.53799	0.34009	0.955992	1.61864	4.48565	2.35343	1.08314	0.148423	0.880839
Pm_g4102.t1	#N/A	PF00232(Glycosyl hydrolase family 1)	IPR017853(Glycoside hydrolase superfamily)IPR001360(Glycoside hydrolase family 1)IPR033132(Glycosyl hydrolases family 1, N-terminal conserved site)	SignalP_EUK	#N/A	GH1	0	0	0	0	0	0	0	0	0	0	NA	NA
Pm_g2430.t1	#N/A	PF00232(Glycosyl hydrolase family 1)	IPR001360(Glycoside hydrolase family 1)IPR017853(Glycoside hydrolase superfamily)	SignalP_EUK	#N/A	GH1	0.378326	0.536443	0.21544	0.376736	0.0926689	0.868085	1.97857	1.60018	1.48228	0.325946	-1.45529	0.0384179
Pm_g20794.t1	#N/A	PF00232(Glycosyl hydrolase family 1)	IPR017853(Glycoside hydrolase superfamily)IPR001360(Glycoside hydrolase family 1)IPR033132(Glycosyl hydrolases family 1, N-terminal conserved site)	SignalP_EUK	TMHMM;TMhelixRegion of a membrane-bound protein predicted to be embedded in the membrane.;	GH1	0	0	0	0	0	0	0	0	0	0	NA	NA
Pm_g18417.t1	#N/A	PF00232(Glycosyl hydrolase family 1)	IPR001360(Glycoside hydrolase family 1)IPR017853(Glycoside hydrolase superfamily)IPR033132(Glycosyl hydrolases family 1, N-terminal conserved site)	SignalP_EUK	TMHMM;TMhelixRegion of a membrane-bound protein predicted to be embedded in the membrane.;	GH1	139.661	57.8416	116.846	104.783	24.3772	76.3268	70.3194	123.799	90.1485	16.9146	0.26421	0.618593
Pm_g18411.t1	#N/A	PF00232(Glycosyl hydrolase family 1)	IPR001360(Glycoside hydrolase family 1)IPR017853(Glycoside hydrolase superfamily)IPR033132(Glycosyl hydrolases family 1, N-terminal conserved site)	SignalP_EUK	TMHMM;TMhelixRegion of a membrane-bound protein predicted to be embedded in the membrane.;	GH1	134.798	80.2434	154.407	123.149	22.1873	87.8647	72.0167	101.09	86.9905	8.40418	0.538742	0.131396
Pm_g18410.t1	#N/A	PF00232(Glycosyl hydrolase family 1)	IPR001360(Glycoside hydrolase family 1)IPR017853(Glycoside hydrolase superfamily)IPR033132(Glycosyl hydrolases family 1, N-terminal conserved site)	SignalP_EUK	TMHMM;TMhelixRegion of a membrane-bound protein predicted to be embedded in the membrane.;	GH1	4.99903	0.818781	2.20316	2.67365	1.22945	0.92748	1.19071	1.73187	1.28335	0.236781	0.878235	0.233154
Pm_g18406.t1	#N/A	PF00232(Glycosyl hydrolase family 1)	IPR033132(Glycosyl hydrolases family 1, N-terminal conserved site)IPR001360(Glycoside hydrolase family 1)IPR017853(Glycoside hydrolase superfamily)	SignalP_EUK	TMHMM;TMhelixRegion of a membrane-bound protein predicted to be embedded in the membrane.;	GH1	11.156	4.26514	7.83989	7.75368	1.98969	4.18099	6.37893	15.5475	8.70246	3.48082	-0.0830948	0.924156
Pm_g18403.t1	#N/A	PF00232(Glycosyl hydrolase family 1)	IPR001360(Glycoside hydrolase family 1)IPR017853(Glycoside hydrolase superfamily)IPR033132(Glycosyl hydrolases family 1, N-terminal conserved site)	SignalP_EUK	TMHMM;TMhelixRegion of a membrane-bound protein predicted to be embedded in the membrane.;	GH1	3.38349	0.576179	2.71067	2.22344	0.846224	0.399595	0.832706	2.27673	1.16968	0.567472	0.730366	0.385126
Pm_g18402.t1	#N/A	PF00232(Glycosyl hydrolase family 1)	IPR001360(Glycoside hydrolase family 1)IPR033132(Glycosyl hydrolases family 1, N-terminal conserved site)IPR017853(Glycoside hydrolase superfamily)	SignalP_EUK	TMHMM;TMhelixRegion of a membrane-bound protein predicted to be embedded in the membrane.;	GH1	3.76825	1.84549	2.33879	2.65085	0.576566	4.57918	1.50397	9.00819	5.03045	2.178	-0.698376	0.316139
Pm_g18401.t1	#N/A	PF00232(Glycosyl hydrolase family 1)	IPR017853(Glycoside hydrolase superfamily)IPR001360(Glycoside hydrolase family 1)	#N/A	TMHMM;TMhelixRegion of a membrane-bound protein predicted to be embedded in the membrane.;	GH1	2.22729	0.219316	0.810329	1.08564	0.595773	0.851767	1.88591	2.21241	1.65003	0.410109	-0.397834	0.688719
Pm_g18395.t1	#N/A	PF00232(Glycosyl hydrolase family 1)	IPR033132(Glycosyl hydrolases family 1, N-terminal conserved site)IPR001360(Glycoside hydrolase family 1)IPR017853(Glycoside hydrolase superfamily)	SignalP_EUK	TMHMM;TMhelixRegion of a membrane-bound protein predicted to be embedded in the membrane.;	GH1	0.408874	0	0.101866	0.170247	0.122884	0.136818	0.0534584	0.275129	0.155135	0.064643	0.073208	0.955039
Pm_g1804.t1	#N/A	PF00232(Glycosyl hydrolase family 1)	IPR001360(Glycoside hydrolase family 1)IPR017853(Glycoside hydrolase superfamily)IPR033132(Glycosyl hydrolases family 1, N-terminal conserved site)	SignalP_EUK	TMHMM;TMhelixRegion of a membrane-bound protein predicted to be embedded in the membrane.;	GH1	35.7289	15.17	25.5348	25.4779	5.93492	25.018	20.3366	35.2703	26.8749	4.40985	-0.00983394	0.988375
Pm_g17355.t1	#N/A	PF00232(Glycosyl hydrolase family 1)	IPR033132(Glycosyl hydrolases family 1, N-terminal conserved site)IPR017853(Glycoside hydrolase superfamily)IPR001360(Glycoside hydrolase family 1)	SignalP_EUK	TMHMM;TMhelixRegion of a membrane-bound protein predicted to be embedded in the membrane.;	GH1	23.8644	20.8832	22.2227	22.3234	0.862055	21.3608	21.9638	20.613	21.3125	0.390687	0.120056	0.739896
Pm_g1532.t1	#N/A	PF00232(Glycosyl hydrolase family 1)	IPR017853(Glycoside hydrolase superfamily)IPR001360(Glycoside hydrolase family 1)IPR033132(Glycosyl hydrolases family 1, N-terminal conserved site)	SignalP_EUK	TMHMM;TMhelixRegion of a membrane-bound protein predicted to be embedded in the membrane.;	GH1	65.2941	43.0024	41.2791	49.8585	7.73379	38.4563	62.7683	66.9199	56.0482	8.87721	-0.105254	0.846229
Pm_g13619.t1	#N/A	PF00232(Glycosyl hydrolase family 1)	IPR017853(Glycoside hydrolase superfamily)IPR001360(Glycoside hydrolase family 1)IPR033132(Glycosyl hydrolases family 1, N-terminal conserved site)IPR017736(Glycoside hydrolase, family 1, beta-glucosidase)	#N/A	#N/A	GH1	521.69	155.421	217.208	298.106	113.206	150.808	164.852	263.292	192.984	35.387	0.630603	0.222821
Pm_g13616.t1	#N/A	PF00232(Glycosyl hydrolase family 1)	IPR017736(Glycoside hydrolase, family 1, beta-glucosidase)IPR001360(Glycoside hydrolase family 1)IPR017853(Glycoside hydrolase superfamily)IPR033132(Glycosyl hydrolases family 1, N-terminal conserved site)	#N/A	#N/A	GH1	0.989906	0.727805	0.365366	0.694359	0.181063	0.736095	1.66815	2.73842	1.71422	0.57848	-0.952765	0.210545
Pm_g13615.t1	#N/A	PF00232(Glycosyl hydrolase family 1)	IPR001360(Glycoside hydrolase family 1)IPR033132(Glycosyl hydrolases family 1, N-terminal conserved site)IPR017853(Glycoside hydrolase superfamily)IPR017736(Glycoside hydrolase, family 1, beta-glucosidase)	#N/A	#N/A	GH1	40.7114	29.5383	34.3626	34.8708	3.2354	25.0151	19.2369	43.1744	29.1421	7.21168	0.310394	0.502348
Pm_g13614.t1	#N/A	PF00232(Glycosyl hydrolase family 1)	IPR001360(Glycoside hydrolase family 1)IPR017853(Glycoside hydrolase superfamily)IPR033132(Glycosyl hydrolases family 1, N-terminal conserved site)	#N/A	#N/A	GH1	26.0546	10.976	15.7687	17.5998	4.44804	12.2022	10.0996	14.5918	12.2979	1.29767	0.540402	0.23977
Pm_g13610.t1	#N/A	PF00232(Glycosyl hydrolase family 1)	IPR001360(Glycoside hydrolase family 1)IPR033132(Glycosyl hydrolases family 1, N-terminal conserved site)IPR017853(Glycoside hydrolase superfamily)IPR017736(Glycoside hydrolase, family 1, beta-glucosidase)	#N/A	#N/A	GH1	4.2259	5.21843	3.63793	4.36075	0.461207	3.26631	7.90642	3.60454	4.92576	1.49353	-0.123079	0.879185
Pm_g13605.t1	#N/A	PF00232(Glycosyl hydrolase family 1)	IPR017736(Glycoside hydrolase, family 1, beta-glucosidase)IPR017853(Glycoside hydrolase superfamily)IPR001360(Glycoside hydrolase family 1)IPR033132(Glycosyl hydrolases family 1, N-terminal conserved site)	#N/A	#N/A	GH1	18.5106	7.13842	18.5455	14.7315	3.79657	19.8368	21.9139	42.6137	28.1215	7.27088	-0.784043	0.11826
Pm_g13604.t1	#N/A	PF00232(Glycosyl hydrolase family 1)	IPR001360(Glycoside hydrolase family 1)IPR017853(Glycoside hydrolase superfamily)IPR033132(Glycosyl hydrolases family 1, N-terminal conserved site)	#N/A	#N/A	GH1	0.296348	0	0.23626	0.177536	0.0904468	0	0	0.0797644	0.0265881	0.0265881	0.522729	NA
Pm_g13131.t1	#N/A	PF00331(Glycosyl hydrolase family 10)	IPR001000(Glycoside hydrolase family 10 domain)IPR031158(Glycosyl hydrolases family 10, active site)IPR017853(Glycoside hydrolase superfamily)	SignalP_EUK	#N/A	GH10	0	0	0	0	0	0	0	0	0	0	NA	NA
Pm_g13127.t1	#N/A	PF00331(Glycosyl hydrolase family 10)	IPR001000(Glycoside hydrolase family 10 domain)IPR031158(Glycosyl hydrolases family 10, active site)IPR017853(Glycoside hydrolase superfamily)	SignalP_EUK	#N/A	GH10	0	0	0	0	0	0	0	0	0	0	NA	NA
Pm_g13124.t1	#N/A	PF00331(Glycosyl hydrolase family 10)	IPR001000(Glycoside hydrolase family 10 domain)IPR017853(Glycoside hydrolase superfamily)	SignalP_EUK	#N/A	GH10	1.74837	2.89226	2.4287	2.35644	0.332183	1.38282	0.83124	1.28342	1.16583	0.169737	0.893318	0.189161
Pm_g13122.t1	#N/A	PF00331(Glycosyl hydrolase family 10)	IPR001000(Glycoside hydrolase family 10 domain)IPR017853(Glycoside hydrolase superfamily)IPR031158(Glycosyl hydrolases family 10, active site)	SignalP_EUK	#N/A	GH10	0	0	0.26399	0.0879965	0.0879965	0.638226	0.41562	0.748662	0.600836	0.0979416	-1.02078	0.252071
Pm_g13120.t1	#N/A	PF00331(Glycosyl hydrolase family 10)	IPR001000(Glycoside hydrolase family 10 domain)IPR031158(Glycosyl hydrolases family 10, active site)IPR017853(Glycoside hydrolase superfamily)	#N/A	#N/A	GH10	0	0	0.129264	0.043088	0.043088	0.173617	0	0	0.0578723	0.0578723	-0.0322216	NA
Pm_g13119.t1	#N/A	PF00331(Glycosyl hydrolase family 10)	IPR001000(Glycoside hydrolase family 10 domain)IPR031158(Glycosyl hydrolases family 10, active site)IPR017853(Glycoside hydrolase superfamily)	SignalP_EUK	#N/A	GH10	0.842159	4.99212	4.14963	3.32797	1.26648	1.59689	2.42238	0.188895	1.40272	0.65202	0.892494	0.286758
Pm_g13117.t1	#N/A	PF00331(Glycosyl hydrolase family 10)	IPR001000(Glycoside hydrolase family 10 domain)IPR031158(Glycosyl hydrolases family 10, active site)IPR017853(Glycoside hydrolase superfamily)	SignalP_EUK	#N/A	GH10	0	0	0	0	0	0	0	0	0	0	NA	NA
Pm_g13107.t1	#N/A	PF00331(Glycosyl hydrolase family 10)	IPR031158(Glycosyl hydrolases family 10, active site)IPR001000(Glycoside hydrolase family 10 domain)IPR017853(Glycoside hydrolase superfamily)	SignalP_EUK	#N/A	GH10	0	0.131097	0.421197	0.184098	0.124443	0	0	0.106651	0.0355504	0.0355504	0.411998	NA
Pm_g9612.t1	#N/A	PF00457(Glycosyl hydrolases family 11)	IPR001137(Glycoside hydrolase family 11)IPR033123(Glycosyl hydrolases family 11 (GH11) domain)IPR013319(Glycoside hydrolase family 11/12)IPR018208(Glycoside hydrolase family 11, active site 1)IPR013320(Concanavalin A-like lectin/glucanase domain superfamily)	SignalP_EUK	#N/A	GH11	0.250776	0.207424	0.0833034	0.180501	0.0501844	1.34264	3.01648	2.02495	2.12802	0.485936	-2.09932	0.00504359
Pm_g13133.t1	#N/A	PF00457(Glycosyl hydrolases family 11)	IPR001137(Glycoside hydrolase family 11)IPR013319(Glycoside hydrolase family 11/12)IPR033123(Glycosyl hydrolases family 11 (GH11) domain)IPR033119(Glycoside hydrolase family 11, active site 2)IPR018208(Glycoside hydrolase family 11, active site 1)IPR013320(Concanavalin A-like lectin/glucanase domain superfamily)	SignalP_EUK	#N/A	GH11	0.377844	0	0	0.125948	0.125948	0	0	0	0	0	0.215182	NA
Pm_g13123.t1	#N/A	PF00457(Glycosyl hydrolases family 11)	IPR013319(Glycoside hydrolase family 11/12)IPR033123(Glycosyl hydrolases family 11 (GH11) domain)IPR001137(Glycoside hydrolase family 11)IPR013320(Concanavalin A-like lectin/glucanase domain superfamily)IPR018208(Glycoside hydrolase family 11, active site 1)	SignalP_EUK	#N/A	GH11	0.881635	0	0	0.293878	0.293878	0	0	0.338999	0.113	0.113	0.213128	NA
Pm_g7186.t1	#N/A	PF03537(Glycoside-hydrolase family GH114)	IPR004352(Glycoside-hydrolase family GH114, TIM-barrel domain)IPR017853(Glycoside hydrolase superfamily)	#N/A	#N/A	GH114	0	0	0	0	0	0	0	0	0	0	NA	NA
Pm_g2474.t1	#N/A	PF03537(Glycoside-hydrolase family GH114)	IPR013785(Aldolase-type TIM barrel)IPR004352(Glycoside-hydrolase family GH114, TIM-barrel domain)IPR017853(Glycoside hydrolase superfamily)	#N/A	#N/A	GH114	29.7559	35.4639	15.325	26.8483	5.99261	47.6325	48.6136	39.8143	45.3535	2.78404	-0.656763	0.114418
Pm_g4692.t1	#N/A	PF01670(Glycosyl hydrolase family 12)	IPR002594(Glycoside hydrolase family 12)IPR013320(Concanavalin A-like lectin/glucanase domain superfamily)IPR013319(Glycoside hydrolase family 11/12)	SignalP_EUK	#N/A	GH12	0	0	0	0	0	0	0	0	0	0	NA	NA
Pm_g12948.t1	#N/A	PF01670(Glycosyl hydrolase family 12)	IPR013319(Glycoside hydrolase family 11/12)IPR013320(Concanavalin A-like lectin/glucanase domain superfamily)IPR002594(Glycoside hydrolase family 12)	SignalP_EUK	#N/A	GH12	0	0	0	0	0	0.313375	0	0	0.104458	0.104458	-0.212135	NA
Pm_g12947.t1	#N/A	PF01670(Glycosyl hydrolase family 12)	IPR002594(Glycoside hydrolase family 12)IPR013320(Concanavalin A-like lectin/glucanase domain superfamily)IPR013319(Glycoside hydrolase family 11/12)	SignalP_EUK	#N/A	GH12	0.35413	0.097637	1.09793	0.516566	0.299965	1.10599	0	0.317722	0.474571	0.328763	0.0876959	0.945301
Pm_g21852.t1	#N/A	PF13320(Domain of unknown function (DUF4091))	IPR025150(Domain of unknown function DUF4091)	#N/A	#N/A	GH123	16.5833	16.8469	22.0576	18.496	1.78246	15.427	13.0272	16.2984	14.9175	0.978084	0.361046	0.250856
Pm_g3514.t1	#N/A	PF03423(Carbohydrate binding domain (family 25))PF00128(Alpha amylase, catalytic domain)	IPR006047(Glycosyl hydrolase, family 13, catalytic domain)IPR017853(Glycoside hydrolase superfamily)IPR005085(Carbohydrate binding module family 25)IPR013783(Immunoglobulin-like fold)	SignalP_EUK	TMHMM;TMhelixRegion of a membrane-bound protein predicted to be embedded in the membrane.;	GH13_32	65.5531	4.31452	14.8763	28.248	18.9001	30.9927	41.7185	81.2435	51.3182	15.2796	-0.460296	0.66823
Pm_g3513.t1	#N/A	PF16760(Starch/carbohydrate-binding module (family 53))PF00128(Alpha amylase, catalytic domain)	IPR013783(Immunoglobulin-like fold)IPR005085(Carbohydrate binding module family 25)IPR006047(Glycosyl hydrolase, family 13, catalytic domain)IPR017853(Glycoside hydrolase superfamily)	#N/A	#N/A	GH13_32	8.83283	5.34312	5.25512	6.47702	1.17818	8.7346	12.0311	21.5121	14.0926	3.82987	-0.972793	0.025004
Pm_g10935.t1	#N/A	PF00128(Alpha amylase, catalytic domain)PF03423(Carbohydrate binding domain (family 25))	IPR006046(Alpha amylase)IPR013783(Immunoglobulin-like fold)IPR006047(Glycosyl hydrolase, family 13, catalytic domain)IPR005085(Carbohydrate binding module family 25)IPR017853(Glycoside hydrolase superfamily)	SignalP_EUK	#N/A	GH13_32	44.3713	5.0783	16.0907	21.8468	11.7023	36.8542	36.2461	118.263	63.7877	27.2382	-0.908127	0.309793
Pm_g20231.t1	#N/A	PF18271(Glycoside hydrolase 131 catalytic N-terminal domain)	IPR041524(Glycoside hydrolase 131, catalytic N-terminal)	SignalP_EUK	#N/A	GH131	6.56604	11.8765	27.6595	15.3673	6.33438	18.4462	19.5469	12.6236	16.8722	2.14796	-0.073807	0.92822
Pm_g13152.t1	DW_Pm_interaction	PF18271(Glycoside hydrolase 131 catalytic N-terminal domain)	IPR041524(Glycoside hydrolase 131, catalytic N-terminal)	SignalP_EUK	#N/A	GH131	47.5499	66.915	68.7046	61.0565	6.77303	35.636	31.4633	11.8178	26.3057	7.34342	1.15744	0.00717382
Pm_g13151.t1	DW_Pm_interaction	PF18271(Glycoside hydrolase 131 catalytic N-terminal domain)	IPR041524(Glycoside hydrolase 131, catalytic N-terminal)	SignalP_EUK	#N/A	GH131	52.3547	93.9531	71.1629	72.4902	12.0268	42.095	30.283	12.573	28.317	8.57878	1.2792	0.00391841
Pm_g13150.t1	#N/A	PF18271(Glycoside hydrolase 131 catalytic N-terminal domain)	IPR041524(Glycoside hydrolase 131, catalytic N-terminal)	SignalP_EUK	#N/A	GH131	95.7907	360.521	178.497	211.603	78.1931	158.365	148.918	35.4661	114.25	39.486	0.662921	0.45361
Pm_g13149.t1	#N/A	PF18271(Glycoside hydrolase 131 catalytic N-terminal domain)	IPR041524(Glycoside hydrolase 131, catalytic N-terminal)	SignalP_EUK	#N/A	GH131	0	0	0	0	0	0	0	0	0	0	NA	NA
Pm_g13148.t1	#N/A	PF18271(Glycoside hydrolase 131 catalytic N-terminal domain)	IPR041524(Glycoside hydrolase 131, catalytic N-terminal)	SignalP_EUK	#N/A	GH131	0.747346	1.77719	2.17223	1.56559	0.424718	0.750232	0.390848	0.502885	0.547988	0.106168	1.09106	0.181214
Pm_g17613.t1	#N/A	PF03370(Carbohydrate/starch-binding module (family 21))PF00723(Glycosyl hydrolases family 15)	IPR005036(CBM21 (carbohydrate binding type-21) domain)IPR008928(Six-hairpin glycosidase superfamily)IPR012341(Six-hairpin glycosidase-like superfamily)IPR000165(Glucoamylase)IPR011613(GH15-like domain)IPR038175(CBM21 domain superfamily)	SignalP_EUK	#N/A	GH15	2.48121	1.52021	1.6179	1.87311	0.305357	2.58305	2.16271	8.28614	4.34397	1.97482	-0.956865	0.128447
Pm_g17612.t1	#N/A	PF00723(Glycosyl hydrolases family 15)PF03370(Carbohydrate/starch-binding module (family 21))	IPR011613(GH15-like domain)IPR038175(CBM21 domain superfamily)IPR005036(CBM21 (carbohydrate binding type-21) domain)IPR012341(Six-hairpin glycosidase-like superfamily)IPR000165(Glucoamylase)IPR008928(Six-hairpin glycosidase superfamily)	SignalP_EUK	#N/A	GH15	15.4105	2.6372	4.62163	7.55644	3.96859	16.5531	18.8474	50.7105	28.7036	11.0233	-1.25055	0.11875
Pm_g17598.t1	#N/A	PF00723(Glycosyl hydrolases family 15)PF03370(Carbohydrate/starch-binding module (family 21))	IPR005036(CBM21 (carbohydrate binding type-21) domain)IPR011613(GH15-like domain)IPR038175(CBM21 domain superfamily)IPR012341(Six-hairpin glycosidase-like superfamily)IPR008928(Six-hairpin glycosidase superfamily)IPR000165(Glucoamylase)	SignalP_EUK	#N/A	GH15	4.84172	4.23577	4.42292	4.50014	0.179132	5.60817	5.40512	4.88695	5.30008	0.214721	-0.171457	0.733918
Pm_g17596.t1	#N/A	PF03370(Carbohydrate/starch-binding module (family 21))PF00723(Glycosyl hydrolases family 15)	IPR012341(Six-hairpin glycosidase-like superfamily)IPR005036(CBM21 (carbohydrate binding type-21) domain)IPR008928(Six-hairpin glycosidase superfamily)IPR011613(GH15-like domain)IPR038175(CBM21 domain superfamily)IPR000165(Glucoamylase)	SignalP_EUK	#N/A	GH15	16.4379	1.18395	3.34372	6.98854	4.76566	2.78114	5.65066	7.8297	5.4205	1.46193	0.25243	0.833783
Pm_g9064.t1	#N/A	PF00722(Glycosyl hydrolases family 16)	IPR000757(Glycoside hydrolase family 16)IPR013320(Concanavalin A-like lectin/glucanase domain superfamily)	SignalP_EUK	#N/A	GH16	0	0.163756	0.0657658	0.0765073	0.0475764	1.05998	1.0354	0.932543	1.00931	0.0390324	-1.71323	0.0351145
Pm_g14408.t1	#N/A	PF00722(Glycosyl hydrolases family 16)	IPR000757(Glycoside hydrolase family 16)IPR013320(Concanavalin A-like lectin/glucanase domain superfamily)	SignalP_EUK	#N/A	GH16	0	0	0	0	0	0	0	0	0	0	NA	NA
Pm_g14401.t1	#N/A	PF00722(Glycosyl hydrolases family 16)	IPR000757(Glycoside hydrolase family 16)IPR013320(Concanavalin A-like lectin/glucanase domain superfamily)	SignalP_EUK	#N/A	GH16	2.92166	1.66141	6.06578	3.54962	1.30963	7.57678	10.0273	4.05482	7.21964	1.73334	-0.815013	0.219623
Pm_g2554.t1	#N/A	PF14288(1,3-beta-glucan synthase subunit FKS1, domain-1)PF03935(Beta-glucan synthesis-associated protein (SKN1))PF02364(1,3-beta-glucan synthase component)	IPR026899(1,3-beta-glucan synthase subunit FKS1-like, domain-1)IPR005629(Beta-glucan synthesis-associated, Skn1)IPR000757(Glycoside hydrolase family 16)IPR003440(Glycosyl transferase, family 48)IPR013320(Concanavalin A-like lectin/glucanase domain superfamily)	SignalP_EUK	TMHMM;TMhelixRegion of a membrane-bound protein predicted to be embedded in the membrane.;	GH16+GT48	9.39684	13.8767	6.33708	9.87021	2.18934	14.6057	20.1706	15.4629	16.7464	1.72989	-0.668568	0.0868916
Pm_g8932.t1	#N/A	#N/A	IPR017853(Glycoside hydrolase superfamily)	SignalP_EUK	#N/A	GH17	0	0	0	0	0	0	0	0.173766	0.0579219	0.0579219	-0.212135	NA
Pm_g592.t1	#N/A	PF00332(Glycosyl hydrolases family 17)	IPR017853(Glycoside hydrolase superfamily)IPR000490(Glycoside hydrolase family 17)	SignalP_EUK	#N/A	GH17	1025.99	901.432	1361.07	1096.16	137.248	1741.16	1112.38	2347.47	1733.67	356.558	-0.56538	0.123957
Pm_g5305.t1	#N/A	#N/A	IPR017853(Glycoside hydrolase superfamily)	SignalP_EUK	TMHMM;TMhelixRegion of a membrane-bound protein predicted to be embedded in the membrane.;	GH17	3.28912	0.689712	1.96974	1.98286	0.750413	0.930091	1.45365	0.498756	0.960831	0.276081	0.831247	0.277291
Pm_g5304.t1	#N/A	#N/A	IPR017853(Glycoside hydrolase superfamily)	SignalP_EUK	#N/A	GH17	1.1701	0.591447	1.20924	0.990262	0.199728	3.21931	3.67163	4.28669	3.72588	0.309317	-1.59706	0.00229597
Pm_g5303.t1	#N/A	PF14295(PAN domain)	IPR000177(Apple domain)IPR017853(Glycoside hydrolase superfamily)IPR003609(PAN/Apple domain)	SignalP_EUK	#N/A	GH17	0.402212	0.47526	0.343563	0.407012	0.0380933	0.307631	1.6227	0.463965	0.798097	0.414762	-0.620075	0.516729
Pm_g5302.t1	DW_Pm_interaction	PF14295(PAN domain)	IPR000177(Apple domain)IPR017853(Glycoside hydrolase superfamily)IPR003609(PAN/Apple domain)	SignalP_EUK	#N/A	GH17	24.9661	28.5588	71.0127	41.5125	14.7865	19.3548	11.2974	5.63957	12.0973	3.9794	1.60785	0.00110335
Pm_g4822.t1	#N/A	#N/A	IPR017853(Glycoside hydrolase superfamily)	SignalP_EUK	TMHMM;TMhelixRegion of a membrane-bound protein predicted to be embedded in the membrane.;	GH17	64.2155	53.6516	94.4221	70.7631	12.2163	58.3805	48.9553	28.9922	45.4427	8.66358	0.649562	0.110111
Pm_g4191.t1	#N/A	#N/A	IPR017853(Glycoside hydrolase superfamily)	#N/A	#N/A	GH17	0.897212	0.577197	0.198692	0.5577	0.201881	0.400301	1.25127	0.67081	0.774125	0.251025	-0.266199	0.823482
Pm_g3167.t1	#N/A	PF14295(PAN domain)	IPR000177(Apple domain)IPR017853(Glycoside hydrolase superfamily)IPR003609(PAN/Apple domain)	SignalP_EUK	#N/A	GH17	0	0	0	0	0	0	0	0	0	0	NA	NA
Pm_g3166.t1	#N/A	PF14295(PAN domain)	IPR017853(Glycoside hydrolase superfamily)IPR003609(PAN/Apple domain)IPR000177(Apple domain)	SignalP_EUK	#N/A	GH17	0	0	0	0	0	0	0	0	0	0	NA	NA
Pm_g2349.t1	#N/A	PF14295(PAN domain)	IPR000177(Apple domain)IPR003609(PAN/Apple domain)IPR017853(Glycoside hydrolase superfamily)	SignalP_EUK	#N/A	GH17	0	0	0	0	0	0	0	0	0	0	NA	NA
Pm_g2347.t1	#N/A	PF14295(PAN domain)	IPR017853(Glycoside hydrolase superfamily)IPR003609(PAN/Apple domain)IPR000177(Apple domain)	SignalP_EUK	#N/A	GH17	0.229368	0.0474294	0.19048	0.155759	0.0553161	0.0767514	0.359866	0	0.145539	0.10943	0.0297155	0.982086
Pm_g19192.t1	DW_Pm_interaction	#N/A	IPR017853(Glycoside hydrolase superfamily)	SignalP_EUK	#N/A	GH17	190.4	251.822	433.449	291.89	72.9666	180.397	122.721	74.3162	125.811	30.6619	1.16807	0.00479636
Pm_g19153.t1	#N/A	#N/A	IPR017853(Glycoside hydrolase superfamily)	SignalP_EUK	TMHMM;TMhelixRegion of a membrane-bound protein predicted to be embedded in the membrane.;	GH17	1.09411	0.129281	0.519204	0.580864	0.280222	8.15903	9.80909	9.78119	9.24977	0.545428	-3.33071	9.61347e-12
Pm_g17544.t1	DW_Pm_interaction	#N/A	IPR017853(Glycoside hydrolase superfamily)	SignalP_EUK	#N/A	GH17	888.688	815.25	865.232	856.39	21.6559	413.722	513.755	210.405	379.294	89.2454	1.15128	0.00107663
Pm_g17526.t1	#N/A	#N/A	IPR017853(Glycoside hydrolase superfamily)	SignalP_EUK	TMHMM;TMhelixRegion of a membrane-bound protein predicted to be embedded in the membrane.;	GH17	63.682	85.4698	93.6525	80.9348	8.94394	49.2124	45.5957	38.6793	44.4958	3.08997	0.889329	0.000778073
Pm_g16027.t1	#N/A	PF00332(Glycosyl hydrolases family 17)PF00652(Ricin-type beta-trefoil lectin domain)	IPR017853(Glycoside hydrolase superfamily)IPR000490(Glycoside hydrolase family 17)IPR035992(Ricin B-like lectins)IPR000772(Ricin B, lectin domain)	SignalP_EUK	#N/A	GH17	0	0.315341	0	0.105114	0.105114	0	0	0	0	0	0.279838	NA
Pm_g1005.t1	#N/A	PF00332(Glycosyl hydrolases family 17)	IPR017853(Glycoside hydrolase superfamily)IPR000490(Glycoside hydrolase family 17)	SignalP_EUK	TMHMM;TMhelixRegion of a membrane-bound protein predicted to be embedded in the membrane.;	GH17	0	0	0.308955	0.102985	0.102985	1.03741	0	0	0.345803	0.345803	-0.313177	0.728264
Pm_g1004.t1	#N/A	PF00332(Glycosyl hydrolases family 17)	IPR017853(Glycoside hydrolase superfamily)IPR000490(Glycoside hydrolase family 17)	SignalP_EUK	#N/A	GH17	394.328	239.686	295.447	309.82	45.2158	462.742	450.223	525.8	479.589	23.3867	-0.550834	0.0629615
Pm_g10379.t1	#N/A	PF00652(Ricin-type beta-trefoil lectin domain)PF00332(Glycosyl hydrolases family 17)	IPR035992(Ricin B-like lectins)IPR000772(Ricin B, lectin domain)IPR017853(Glycoside hydrolase superfamily)IPR000490(Glycoside hydrolase family 17)	SignalP_EUK	#N/A	GH17+CBM13	135.308	99.9379	268.522	167.923	51.3254	98.0423	124.594	46.8857	89.8406	22.8041	0.855971	0.0831094
Pm_g7048.t1	#N/A	PF00704(Glycosyl hydrolases family 18)	IPR011583(Chitinase II)IPR017853(Glycoside hydrolase superfamily)IPR029070(Chitinase insertion domain superfamily)IPR001223(Glycoside hydrolase family 18, catalytic domain)	SignalP_EUK	TMHMM;TMhelixRegion of a membrane-bound protein predicted to be embedded in the membrane.;	GH18	20.1517	22.0574	20.0374	20.7488	0.655104	17.2625	23.3964	28.5663	23.0751	3.26708	-0.0899698	0.855715
Pm_g4134.t1	DW_Pm_interaction	PF00704(Glycosyl hydrolases family 18)	IPR017853(Glycoside hydrolase superfamily)IPR001223(Glycoside hydrolase family 18, catalytic domain)IPR001579(Glycoside hydrolase, chitinase active site)IPR011583(Chitinase II)	#N/A	TMHMM;TMhelixRegion of a membrane-bound protein predicted to be embedded in the membrane.;	GH18	156.334	95.8301	116.558	122.907	17.7521	82.5722	46.2701	50.9275	59.9233	11.404	1.04352	0.00168467
Pm_g10287.t1	#N/A	PF00704(Glycosyl hydrolases family 18)	IPR011583(Chitinase II)IPR001223(Glycoside hydrolase family 18, catalytic domain)IPR017853(Glycoside hydrolase superfamily)IPR029070(Chitinase insertion domain superfamily)	SignalP_EUK	#N/A	GH18	75.1369	60.5407	68.279	67.9855	4.21611	45.9498	41.1018	42.1327	43.0614	1.47452	0.700283	0.00301721
Pm_g1544.t1	#N/A	PF00703(Glycosyl hydrolases family 2)PF17753(Ig-fold domain)	IPR008979(Galactose-binding-like domain superfamily)IPR017853(Glycoside hydrolase superfamily)IPR013783(Immunoglobulin-like fold)IPR006102(Glycoside hydrolase, family 2, immunoglobulin-like beta-sandwich)IPR041625(Beta-mannosidase, Ig-fold domain)IPR036156(Beta-Galactosidase/glucuronidase domain superfamily)	SignalP_EUK	#N/A	GH2	21.7087	23.4847	20.6436	21.9457	0.828662	13.138	10.8336	14.4659	12.8125	1.0611	0.817541	0.000693109
Pm_g1539.t1	#N/A	PF17753(Ig-fold domain)PF00703(Glycosyl hydrolases family 2)	IPR017853(Glycoside hydrolase superfamily)IPR008979(Galactose-binding-like domain superfamily)IPR041625(Beta-mannosidase, Ig-fold domain)IPR006102(Glycoside hydrolase, family 2, immunoglobulin-like beta-sandwich)IPR036156(Beta-Galactosidase/glucuronidase domain superfamily)IPR013783(Immunoglobulin-like fold)	SignalP_EUK	#N/A	GH2	22.6663	22.712	22.6481	22.6755	0.0189987	14.9272	13.7141	18.6594	15.7669	1.48804	0.572158	0.0247454
Pm_g6913.t1	#N/A	PF00295(Glycosyl hydrolases family 28)	IPR006626(Parallel beta-helix repeat)IPR012334(Pectin lyase fold)IPR000743(Glycoside hydrolase, family 28)IPR011050(Pectin lyase fold/virulence factor)	#N/A	#N/A	GH28	0.0732788	0	0.0486838	0.0406542	0.0215314	0	0	0	0	0	0.116859	NA
Pm_g6912.t1	#N/A	PF00295(Glycosyl hydrolases family 28)	IPR000743(Glycoside hydrolase, family 28)IPR011050(Pectin lyase fold/virulence factor)IPR012334(Pectin lyase fold)IPR006626(Parallel beta-helix repeat)	SignalP_EUK	#N/A	GH28	0	0	0	0	0	0	0	0.104307	0.0347691	0.0347691	-0.12911	NA
Pm_g6911.t1	#N/A	PF00295(Glycosyl hydrolases family 28)	IPR000743(Glycoside hydrolase, family 28)IPR012334(Pectin lyase fold)IPR006626(Parallel beta-helix repeat)IPR011050(Pectin lyase fold/virulence factor)	SignalP_EUK	#N/A	GH28	0	0	0	0	0	0	0	0.104307	0.0347691	0.0347691	-0.12911	NA
Pm_g6910.t1	#N/A	PF00295(Glycosyl hydrolases family 28)	IPR000743(Glycoside hydrolase, family 28)IPR012334(Pectin lyase fold)IPR006626(Parallel beta-helix repeat)IPR011050(Pectin lyase fold/virulence factor)	SignalP_EUK	#N/A	GH28	0	0	0	0	0	0	0	0	0	0	NA	NA
Pm_g6909.t1	#N/A	PF00295(Glycosyl hydrolases family 28)	IPR000743(Glycoside hydrolase, family 28)IPR012334(Pectin lyase fold)IPR011050(Pectin lyase fold/virulence factor)IPR006626(Parallel beta-helix repeat)	SignalP_EUK	#N/A	GH28	0	0	0	0	0	0	0	0	0	0	NA	NA
Pm_g6908.t1	#N/A	PF00295(Glycosyl hydrolases family 28)	IPR000743(Glycoside hydrolase, family 28)IPR012334(Pectin lyase fold)IPR006626(Parallel beta-helix repeat)IPR011050(Pectin lyase fold/virulence factor)	SignalP_EUK	#N/A	GH28	0	0	0	0	0	0	0	0	0	0	NA	NA
Pm_g6907.t1	#N/A	PF00295(Glycosyl hydrolases family 28)	IPR006626(Parallel beta-helix repeat)IPR000743(Glycoside hydrolase, family 28)IPR012334(Pectin lyase fold)IPR011050(Pectin lyase fold/virulence factor)	SignalP_EUK	#N/A	GH28	0	0	0	0	0	0	0	0	0	0	NA	NA
Pm_g6899.t1	#N/A	PF00295(Glycosyl hydrolases family 28)	IPR011050(Pectin lyase fold/virulence factor)IPR006626(Parallel beta-helix repeat)IPR012334(Pectin lyase fold)IPR000743(Glycoside hydrolase, family 28)	SignalP_EUK	#N/A	GH28	0	0	0	0	0	0	0	0	0	0	NA	NA
Pm_g6898.t1	#N/A	PF00295(Glycosyl hydrolases family 28)	IPR011050(Pectin lyase fold/virulence factor)IPR000743(Glycoside hydrolase, family 28)IPR006626(Parallel beta-helix repeat)IPR012334(Pectin lyase fold)	SignalP_EUK	#N/A	GH28	0	0	0	0	0	0	0	0	0	0	NA	NA
Pm_g6897.t1	#N/A	PF00295(Glycosyl hydrolases family 28)	IPR011050(Pectin lyase fold/virulence factor)IPR000743(Glycoside hydrolase, family 28)IPR006626(Parallel beta-helix repeat)IPR012334(Pectin lyase fold)	SignalP_EUK	#N/A	GH28	0	0	0	0	0	0	0	0	0	0	NA	NA
Pm_g6896.t1	#N/A	PF00295(Glycosyl hydrolases family 28)	IPR006626(Parallel beta-helix repeat)IPR000743(Glycoside hydrolase, family 28)IPR011050(Pectin lyase fold/virulence factor)IPR012334(Pectin lyase fold)	SignalP_EUK	#N/A	GH28	0	0.0646406	0.674965	0.246535	0.215026	0	0.408712	1.05174	0.486818	0.306113	-0.305147	0.785231
Pm_g6894.t1	#N/A	PF00295(Glycosyl hydrolases family 28)	IPR012334(Pectin lyase fold)IPR006626(Parallel beta-helix repeat)IPR011050(Pectin lyase fold/virulence factor)IPR000743(Glycoside hydrolase, family 28)	SignalP_EUK	#N/A	GH28	0	0	0	0	0	0	0	0	0	0	NA	NA
Pm_g6893.t1	#N/A	PF00295(Glycosyl hydrolases family 28)	IPR000743(Glycoside hydrolase, family 28)IPR012334(Pectin lyase fold)IPR006626(Parallel beta-helix repeat)IPR011050(Pectin lyase fold/virulence factor)	SignalP_EUK	#N/A	GH28	0	0	0	0	0	0	0	0	0	0	NA	NA
Pm_g6892.t1	#N/A	PF00295(Glycosyl hydrolases family 28)	IPR011050(Pectin lyase fold/virulence factor)IPR012334(Pectin lyase fold)IPR000743(Glycoside hydrolase, family 28)IPR006626(Parallel beta-helix repeat)	SignalP_EUK	#N/A	GH28	0	0	0	0	0	0	0	0	0	0	NA	NA
Pm_g6890.t1	#N/A	PF00295(Glycosyl hydrolases family 28)	IPR012334(Pectin lyase fold)IPR011050(Pectin lyase fold/virulence factor)IPR000743(Glycoside hydrolase, family 28)IPR006626(Parallel beta-helix repeat)	SignalP_EUK	#N/A	GH28	0	0	0	0	0	0	0	0	0	0	NA	NA
Pm_g6880.t1	#N/A	PF00295(Glycosyl hydrolases family 28)	IPR011050(Pectin lyase fold/virulence factor)IPR006626(Parallel beta-helix repeat)IPR000743(Glycoside hydrolase, family 28)IPR012334(Pectin lyase fold)	SignalP_EUK	#N/A	GH28	0	0	0	0	0	0	0	0	0	0	NA	NA
Pm_g6382.t1	#N/A	PF00295(Glycosyl hydrolases family 28)	IPR000743(Glycoside hydrolase, family 28)IPR006626(Parallel beta-helix repeat)IPR012334(Pectin lyase fold)IPR011050(Pectin lyase fold/virulence factor)	SignalP_EUK	#N/A	GH28	4.82579	9.45692	9.12501	7.80257	1.49147	6.65798	4.27104	2.69771	4.54225	1.15124	0.745024	0.180313
Pm_g5798.t1	#N/A	PF00295(Glycosyl hydrolases family 28)	IPR000743(Glycoside hydrolase, family 28)IPR022441(Parallel beta-helix repeat-2)IPR012334(Pectin lyase fold)IPR011050(Pectin lyase fold/virulence factor)IPR006626(Parallel beta-helix repeat)	SignalP_EUK	#N/A	GH28	0.20898	1.20998	0.833034	0.750663	0.291883	1.25872	1.14757	0.210932	0.872409	0.332291	-0.112597	0.925257
Pm_g5797.t1	#N/A	PF00295(Glycosyl hydrolases family 28)	IPR012334(Pectin lyase fold)IPR022441(Parallel beta-helix repeat-2)IPR011050(Pectin lyase fold/virulence factor)IPR006626(Parallel beta-helix repeat)IPR000743(Glycoside hydrolase, family 28)	SignalP_EUK	#N/A	GH28	2.63741	2.71033	3.98228	3.11001	0.436644	2.46039	2.92582	0.968018	2.11808	0.590518	0.496247	0.503847
Pm_g16178.t1	#N/A	PF00295(Glycosyl hydrolases family 28)	IPR000743(Glycoside hydrolase, family 28)IPR011050(Pectin lyase fold/virulence factor)IPR006626(Parallel beta-helix repeat)IPR012334(Pectin lyase fold)	SignalP_EUK	#N/A	GH28	0	0	0	0	0	0	0	0	0	0	NA	NA
Pm_g16177.t1	#N/A	PF07727(Reverse transcriptase (RNA-dependent DNA polymerase))PF14223(gag-polypeptide of LTR copia-type)PF00295(Glycosyl hydrolases family 28)PF00665(Integrase core domain)	IPR013103(Reverse transcriptase, RNA-dependent DNA polymerase)IPR000743(Glycoside hydrolase, family 28)IPR001584(Integrase, catalytic core)IPR006626(Parallel beta-helix repeat)IPR036397(Ribonuclease H superfamily)IPR011050(Pectin lyase fold/virulence factor)IPR012334(Pectin lyase fold)IPR012337(Ribonuclease H-like superfamily)	#N/A	#N/A	GH28	0.0675744	0	0.0112235	0.026266	0.0209068	0	0	0	0	0	0.322524	NA
Pm_g1481.t1	#N/A	PF00295(Glycosyl hydrolases family 28)	IPR011050(Pectin lyase fold/virulence factor)IPR006626(Parallel beta-helix repeat)IPR012334(Pectin lyase fold)IPR000743(Glycoside hydrolase, family 28)	SignalP_EUK	#N/A	GH28	0	0	0	0	0	0	0	0	0	0	NA	NA
Pm_g14614.t1	#N/A	PF00295(Glycosyl hydrolases family 28)	IPR011050(Pectin lyase fold/virulence factor)IPR006626(Parallel beta-helix repeat)IPR012334(Pectin lyase fold)IPR000743(Glycoside hydrolase, family 28)	#N/A	TMHMM;TMhelixRegion of a membrane-bound protein predicted to be embedded in the membrane.;	GH28	0	0	0	0	0	0	0	0	0	0	NA	NA
Pm_g14613.t1	#N/A	PF00295(Glycosyl hydrolases family 28)	IPR006626(Parallel beta-helix repeat)IPR012334(Pectin lyase fold)IPR000743(Glycoside hydrolase, family 28)IPR011050(Pectin lyase fold/virulence factor)	SignalP_EUK	#N/A	GH28	0	0	0	0	0	0	0	0	0	0	NA	NA
Pm_g12946.t1	#N/A	PF00295(Glycosyl hydrolases family 28)	IPR012334(Pectin lyase fold)IPR000743(Glycoside hydrolase, family 28)IPR006626(Parallel beta-helix repeat)IPR011050(Pectin lyase fold/virulence factor)	SignalP_EUK	#N/A	GH28	0	0	0	0	0	0.224105	0	0	0.0747016	0.0747016	-0.212135	NA
Pm_g12945.t1	#N/A	PF00295(Glycosyl hydrolases family 28)	IPR011050(Pectin lyase fold/virulence factor)IPR006626(Parallel beta-helix repeat)IPR000743(Glycoside hydrolase, family 28)IPR012334(Pectin lyase fold)	SignalP_EUK	#N/A	GH28	0	0.0599878	0	0.0199959	0.0199959	0	0.0758587	0	0.0252862	0.0252862	-0.0439389	NA
Pm_g12944.t1	#N/A	PF00295(Glycosyl hydrolases family 28)	IPR000743(Glycoside hydrolase, family 28)IPR006626(Parallel beta-helix repeat)IPR012334(Pectin lyase fold)IPR011050(Pectin lyase fold/virulence factor)	SignalP_EUK	#N/A	GH28	0	0.0610871	0.0981323	0.0530731	0.0286103	0.889673	0	0.397569	0.429081	0.257309	-0.85223	0.328182
Pm_g355.t1	#N/A	PF00933(Glycosyl hydrolase family 3 N terminal domain)PF14310(Fibronectin type III-like domain)PF01915(Glycosyl hydrolase family 3 C-terminal domain)	IPR026891(Fibronectin type III-like domain)IPR001764(Glycoside hydrolase, family 3, N-terminal)IPR036881(Glycoside hydrolase family 3 C-terminal domain superfamily)IPR013783(Immunoglobulin-like fold)IPR002772(Glycoside hydrolase family 3 C-terminal domain)IPR036962(Glycoside hydrolase, family 3, N-terminal domain superfamily)IPR017853(Glycoside hydrolase superfamily)	SignalP_EUK	#N/A	GH3	24.311	23.3651	24.335	24.0037	0.319372	24.417	24.6727	30.384	26.4912	1.94778	-0.0793736	0.829676
Pm_g2533.t1	#N/A	PF14310(Fibronectin type III-like domain)PF01915(Glycosyl hydrolase family 3 C-terminal domain)PF00933(Glycosyl hydrolase family 3 N terminal domain)	IPR026891(Fibronectin type III-like domain)IPR002772(Glycoside hydrolase family 3 C-terminal domain)IPR036962(Glycoside hydrolase, family 3, N-terminal domain superfamily)IPR036881(Glycoside hydrolase family 3 C-terminal domain superfamily)IPR017853(Glycoside hydrolase superfamily)IPR001764(Glycoside hydrolase, family 3, N-terminal)IPR013783(Immunoglobulin-like fold)	SignalP_EUK	#N/A	GH3	37.3318	32.8276	27.1392	32.4328	2.94897	35.0187	38.5832	38.7493	37.4504	1.21679	-0.145605	0.686225
Pm_g2353.t1	#N/A	PF14310(Fibronectin type III-like domain)PF01915(Glycosyl hydrolase family 3 C-terminal domain)PF00933(Glycosyl hydrolase family 3 N terminal domain)	IPR013783(Immunoglobulin-like fold)IPR026891(Fibronectin type III-like domain)IPR002772(Glycoside hydrolase family 3 C-terminal domain)IPR036881(Glycoside hydrolase family 3 C-terminal domain superfamily)IPR001764(Glycoside hydrolase, family 3, N-terminal)IPR017853(Glycoside hydrolase superfamily)IPR036962(Glycoside hydrolase, family 3, N-terminal domain superfamily)	SignalP_EUK	#N/A	GH3	5.51598	9.61889	10.5504	8.56175	1.54644	7.14792	5.29178	2.08043	4.84004	1.48019	0.778989	0.149868
Pm_g2345.t1	#N/A	PF01915(Glycosyl hydrolase family 3 C-terminal domain)PF14310(Fibronectin type III-like domain)PF00933(Glycosyl hydrolase family 3 N terminal domain)	IPR002772(Glycoside hydrolase family 3 C-terminal domain)IPR036881(Glycoside hydrolase family 3 C-terminal domain superfamily)IPR017853(Glycoside hydrolase superfamily)IPR036962(Glycoside hydrolase, family 3, N-terminal domain superfamily)IPR026891(Fibronectin type III-like domain)IPR013783(Immunoglobulin-like fold)IPR001764(Glycoside hydrolase, family 3, N-terminal)	SignalP_EUK	#N/A	GH3	38.7132	16.7632	25.3243	26.9336	6.38731	19.7242	19.99	13.3311	17.6818	2.17666	0.61754	0.15163
Pm_g2336.t1	#N/A	PF01915(Glycosyl hydrolase family 3 C-terminal domain)PF00933(Glycosyl hydrolase family 3 N terminal domain)PF14310(Fibronectin type III-like domain)	IPR002772(Glycoside hydrolase family 3 C-terminal domain)IPR013783(Immunoglobulin-like fold)IPR026891(Fibronectin type III-like domain)IPR001764(Glycoside hydrolase, family 3, N-terminal)IPR017853(Glycoside hydrolase superfamily)IPR036962(Glycoside hydrolase, family 3, N-terminal domain superfamily)IPR036881(Glycoside hydrolase family 3 C-terminal domain superfamily)	SignalP_EUK	#N/A	GH3	0.10935	0	0	0.03645	0.03645	0	0	0.196216	0.0654054	0.0654054	-0.105151	NA
Pm_g2335.t1	#N/A	PF01915(Glycosyl hydrolase family 3 C-terminal domain)PF00933(Glycosyl hydrolase family 3 N terminal domain)PF14310(Fibronectin type III-like domain)	IPR002772(Glycoside hydrolase family 3 C-terminal domain)IPR036962(Glycoside hydrolase, family 3, N-terminal domain superfamily)IPR036881(Glycoside hydrolase family 3 C-terminal domain superfamily)IPR001764(Glycoside hydrolase, family 3, N-terminal)IPR026891(Fibronectin type III-like domain)IPR017853(Glycoside hydrolase superfamily)IPR013783(Immunoglobulin-like fold)	SignalP_EUK	#N/A	GH3	0	0	0	0	0	0	0	0	0	0	NA	NA
Pm_g2334.t1	#N/A	PF01915(Glycosyl hydrolase family 3 C-terminal domain)PF14310(Fibronectin type III-like domain)PF00933(Glycosyl hydrolase family 3 N terminal domain)	IPR036881(Glycoside hydrolase family 3 C-terminal domain superfamily)IPR002772(Glycoside hydrolase family 3 C-terminal domain)IPR013783(Immunoglobulin-like fold)IPR017853(Glycoside hydrolase superfamily)IPR026891(Fibronectin type III-like domain)IPR001764(Glycoside hydrolase, family 3, N-terminal)IPR036962(Glycoside hydrolase, family 3, N-terminal domain superfamily)	SignalP_EUK	#N/A	GH3	0.392333	0.678522	1.54022	0.870358	0.344969	0.620609	0.261142	0.863996	0.581916	0.175101	0.495933	0.587974
Pm_g2333.t1	UP_Pm_interaction	PF14310(Fibronectin type III-like domain)PF00933(Glycosyl hydrolase family 3 N terminal domain)PF01915(Glycosyl hydrolase family 3 C-terminal domain)	IPR026891(Fibronectin type III-like domain)IPR036881(Glycoside hydrolase family 3 C-terminal domain superfamily)IPR001764(Glycoside hydrolase, family 3, N-terminal)IPR013783(Immunoglobulin-like fold)IPR002772(Glycoside hydrolase family 3 C-terminal domain)IPR036962(Glycoside hydrolase, family 3, N-terminal domain superfamily)IPR017853(Glycoside hydrolase superfamily)	SignalP_EUK	#N/A	GH3	2.11592	1.19593	0.702872	1.33824	0.414072	11.9893	11.6192	14.4752	12.6946	0.896717	-2.93108	2.00264e-15
Pm_g2247.t1	#N/A	PF01915(Glycosyl hydrolase family 3 C-terminal domain)PF00933(Glycosyl hydrolase family 3 N terminal domain)PF14310(Fibronectin type III-like domain)	IPR036881(Glycoside hydrolase family 3 C-terminal domain superfamily)IPR036962(Glycoside hydrolase, family 3, N-terminal domain superfamily)IPR001764(Glycoside hydrolase, family 3, N-terminal)IPR017853(Glycoside hydrolase superfamily)IPR002772(Glycoside hydrolase family 3 C-terminal domain)IPR026891(Fibronectin type III-like domain)IPR013783(Immunoglobulin-like fold)	#N/A	#N/A	GH3	0.721446	0.973611	0.706341	0.800466	0.0866822	1.11811	2.9787	2.45283	2.18322	0.553766	-1.1903	0.0415258
Pm_g14002.t1	#N/A	PF01915(Glycosyl hydrolase family 3 C-terminal domain)PF14310(Fibronectin type III-like domain)PF00933(Glycosyl hydrolase family 3 N terminal domain)	IPR001764(Glycoside hydrolase, family 3, N-terminal)IPR036962(Glycoside hydrolase, family 3, N-terminal domain superfamily)IPR013783(Immunoglobulin-like fold)IPR002772(Glycoside hydrolase family 3 C-terminal domain)IPR026891(Fibronectin type III-like domain)IPR017853(Glycoside hydrolase superfamily)IPR036881(Glycoside hydrolase family 3 C-terminal domain superfamily)	SignalP_EUK	#N/A	GH3	9.0722	7.22935	6.76228	7.68794	0.705139	3.94893	6.32612	11.5641	7.2797	2.24941	0.132491	0.84701
Pm_g7170.t1	#N/A	PF02055(Glycosyl hydrolase family 30 TIM-barrel domain)PF17189(Glycosyl hydrolase family 30 beta sandwich domain)	IPR013780(Glycosyl hydrolase, all-beta)IPR033453(Glycosyl hydrolase family 30, TIM-barrel domain)IPR017853(Glycoside hydrolase superfamily)IPR033452(Glycosyl hydrolase family 30, beta sandwich domain)IPR001139(Glycoside hydrolase family 30)	#N/A	#N/A	GH30_1	0	0	0	0	0	0	0	0	0	0	NA	NA
Pm_g7166.t1	#N/A	PF17189(Glycosyl hydrolase family 30 beta sandwich domain)PF02055(Glycosyl hydrolase family 30 TIM-barrel domain)	IPR013780(Glycosyl hydrolase, all-beta)IPR033452(Glycosyl hydrolase family 30, beta sandwich domain)IPR001139(Glycoside hydrolase family 30)IPR017853(Glycoside hydrolase superfamily)IPR033453(Glycosyl hydrolase family 30, TIM-barrel domain)	SignalP_EUK	#N/A	GH30_1	0.519564	0.816519	1.17361	0.836565	0.189073	0.625884	1.14123	1.04884	0.938651	0.158642	-0.0828256	0.938395
Pm_g7165.t1	#N/A	PF02055(Glycosyl hydrolase family 30 TIM-barrel domain)PF17189(Glycosyl hydrolase family 30 beta sandwich domain)	IPR001139(Glycoside hydrolase family 30)IPR017853(Glycoside hydrolase superfamily)IPR033453(Glycosyl hydrolase family 30, TIM-barrel domain)IPR033452(Glycosyl hydrolase family 30, beta sandwich domain)IPR013780(Glycosyl hydrolase, all-beta)	SignalP_EUK	#N/A	GH30_1	2.28608	0	1.3462	1.21076	0.6634	0.486799	1.08689	1.53829	1.03733	0.30455	0.16432	0.898811
Pm_g7164.t1	#N/A	PF02055(Glycosyl hydrolase family 30 TIM-barrel domain)PF17189(Glycosyl hydrolase family 30 beta sandwich domain)	IPR033453(Glycosyl hydrolase family 30, TIM-barrel domain)IPR013780(Glycosyl hydrolase, all-beta)IPR001139(Glycoside hydrolase family 30)IPR033452(Glycosyl hydrolase family 30, beta sandwich domain)IPR017853(Glycoside hydrolase superfamily)	SignalP_EUK	#N/A	GH30_1	9.07529	8.15918	13.7298	10.3214	1.72457	8.31813	8.6154	9.55834	8.83062	0.373839	0.270666	0.550336
Pm_g7163.t1	#N/A	PF17189(Glycosyl hydrolase family 30 beta sandwich domain)PF02055(Glycosyl hydrolase family 30 TIM-barrel domain)	IPR033452(Glycosyl hydrolase family 30, beta sandwich domain)IPR017853(Glycoside hydrolase superfamily)IPR001139(Glycoside hydrolase family 30)IPR013780(Glycosyl hydrolase, all-beta)IPR033453(Glycosyl hydrolase family 30, TIM-barrel domain)	SignalP_EUK	#N/A	GH30_1	0	0	0.152384	0.0507947	0.0507947	0.245604	0.0479821	0.308682	0.200756	0.0785272	-0.545751	0.566767
Pm_g17569.t1	#N/A	PF17189(Glycosyl hydrolase family 30 beta sandwich domain)PF02055(Glycosyl hydrolase family 30 TIM-barrel domain)	IPR033452(Glycosyl hydrolase family 30, beta sandwich domain)IPR017853(Glycoside hydrolase superfamily)IPR013780(Glycosyl hydrolase, all-beta)IPR001139(Glycoside hydrolase family 30)IPR033453(Glycosyl hydrolase family 30, TIM-barrel domain)	SignalP_EUK	#N/A	GH30_1	222.374	195.674	228.322	215.457	10.0391	162.351	167.891	141.049	157.097	8.1818	0.500175	0.0360051
Pm_g14322.t1	#N/A	PF17189(Glycosyl hydrolase family 30 beta sandwich domain)PF02055(Glycosyl hydrolase family 30 TIM-barrel domain)	IPR017853(Glycoside hydrolase superfamily)IPR001139(Glycoside hydrolase family 30)IPR033452(Glycosyl hydrolase family 30, beta sandwich domain)IPR033453(Glycosyl hydrolase family 30, TIM-barrel domain)IPR013780(Glycosyl hydrolase, all-beta)	SignalP_EUK	#N/A	GH30_1	0	0.259762	0.347741	0.202501	0.104387	0	0.164243	0	0.0547477	0.0547477	0.451975	0.628692
Pm_g14023.t1	#N/A	PF02055(Glycosyl hydrolase family 30 TIM-barrel domain)PF17189(Glycosyl hydrolase family 30 beta sandwich domain)PF00652(Ricin-type beta-trefoil lectin domain)	IPR001139(Glycoside hydrolase family 30)IPR013780(Glycosyl hydrolase, all-beta)IPR035992(Ricin B-like lectins)IPR033453(Glycosyl hydrolase family 30, TIM-barrel domain)IPR033452(Glycosyl hydrolase family 30, beta sandwich domain)IPR000772(Ricin B, lectin domain)IPR017853(Glycoside hydrolase superfamily)	#N/A	#N/A	GH30_1	0	0	0	0	0	0	0	0	0	0	NA	NA
Pm_g14021.t1	#N/A	PF02055(Glycosyl hydrolase family 30 TIM-barrel domain)PF17189(Glycosyl hydrolase family 30 beta sandwich domain)PF00652(Ricin-type beta-trefoil lectin domain)	IPR033453(Glycosyl hydrolase family 30, TIM-barrel domain)IPR001139(Glycoside hydrolase family 30)IPR017853(Glycoside hydrolase superfamily)IPR000772(Ricin B, lectin domain)IPR033452(Glycosyl hydrolase family 30, beta sandwich domain)IPR035992(Ricin B-like lectins)IPR013780(Glycosyl hydrolase, all-beta)	#N/A	#N/A	GH30_1	82.6744	72.3731	114.741	89.9296	12.7573	72.1303	64.1073	90.0223	75.4199	7.65971	0.304813	0.383705
Pm_g2452.t1	#N/A	PF14587(O-Glycosyl hydrolase family 30)	IPR017853(Glycoside hydrolase superfamily)IPR039514(Endo-beta-1,6-galactanase-like)IPR039743(Endo-beta-1,6-galactanase)IPR013780(Glycosyl hydrolase, all-beta)	SignalP_EUK	#N/A	GH30_5	21.6579	20.9782	11.1324	17.9228	3.4009	13.1212	14.9035	3.60503	10.5433	3.50707	0.709208	0.229601
Pm_g1684.t1	UP_Pm_interaction	PF14587(O-Glycosyl hydrolase family 30)	IPR017853(Glycoside hydrolase superfamily)IPR039743(Endo-beta-1,6-galactanase)IPR039514(Endo-beta-1,6-galactanase-like)IPR013780(Glycosyl hydrolase, all-beta)	SignalP_EUK	#N/A	GH30_5	5.1399	5.71572	3.79418	4.88327	0.569348	12.9185	24.79	20.0599	19.2561	3.45049	-1.8016	2.80902e-07
Pm_g6865.t1	#N/A	PF03423(Carbohydrate binding domain (family 25))PF13802(Galactose mutarotase-like)PF01055(Glycosyl hydrolases family 31)PF16863(N-terminal barrel of NtMGAM and CtMGAM, maltase-glucoamylase)	IPR013783(Immunoglobulin-like fold)IPR030459(Glycosyl hydrolases family 31, conserved site)IPR030458(Glycosyl hydrolases family 31, active site)IPR013780(Glycosyl hydrolase, all-beta)IPR005085(Carbohydrate binding module family 25)IPR025887(Glycoside hydrolase family 31, N-terminal domain)IPR011013(Galactose mutarotase-like domain superfamily)IPR000322(Glycoside hydrolase family 31)IPR031727(Gala…	SignalP_EUK	#N/A	GH31	8.85867	5.88048	9.1842	7.97445	1.05119	6.53277	9.1773	8.46683	8.05897	0.79018	0.0371852	0.947897
Pm_g6855.t1	#N/A	PF13802(Galactose mutarotase-like)PF03423(Carbohydrate binding domain (family 25))PF16863(N-terminal barrel of NtMGAM and CtMGAM, maltase-glucoamylase)PF01055(Glycosyl hydrolases family 31)	IPR025887(Glycoside hydrolase family 31, N-terminal domain)IPR030459(Glycosyl hydrolases family 31, conserved site)IPR011013(Galactose mutarotase-like domain superfamily)IPR030458(Glycosyl hydrolases family 31, active site)IPR005085(Carbohydrate binding module family 25)IPR017853(Glycoside hydrolase superfamily)IPR031727(Galactose mutarotase, N-terminal barrel)IPR000322(Glycoside hydrolase family…	SignalP_EUK	#N/A	GH31	20.1718	7.7473	11.4521	13.1237	3.68274	18.692	23.7253	19.5914	20.6696	1.54975	-0.559314	0.216714
Pm_g6854.t1	#N/A	PF01055(Glycosyl hydrolases family 31)PF16863(N-terminal barrel of NtMGAM and CtMGAM, maltase-glucoamylase)PF13802(Galactose mutarotase-like)	IPR000322(Glycoside hydrolase family 31)IPR013780(Glycosyl hydrolase, all-beta)IPR031727(Galactose mutarotase, N-terminal barrel)IPR025887(Glycoside hydrolase family 31, N-terminal domain)IPR017853(Glycoside hydrolase superfamily)IPR011013(Galactose mutarotase-like domain superfamily)IPR030458(Glycosyl hydrolases family 31, active site)	SignalP_EUK	#N/A	GH31	35.5583	29.1232	35.7826	33.488	2.18336	26.5307	28.5154	32.6413	29.2291	1.79971	0.249327	0.403505
Pm_g6853.t1	#N/A	PF01055(Glycosyl hydrolases family 31)PF16863(N-terminal barrel of NtMGAM and CtMGAM, maltase-glucoamylase)PF13802(Galactose mutarotase-like)	IPR011013(Galactose mutarotase-like domain superfamily)IPR013780(Glycosyl hydrolase, all-beta)IPR030458(Glycosyl hydrolases family 31, active site)IPR017853(Glycoside hydrolase superfamily)IPR000322(Glycoside hydrolase family 31)IPR031727(Galactose mutarotase, N-terminal barrel)IPR025887(Glycoside hydrolase family 31, N-terminal domain)	#N/A	#N/A	GH31	11.0899	0.856802	4.21015	5.38563	3.01195	1.54962	2.80431	4.30521	2.88638	0.796529	0.752506	0.326253
Pm_g523.t1	#N/A	PF13802(Galactose mutarotase-like)PF01055(Glycosyl hydrolases family 31)	IPR017853(Glycoside hydrolase superfamily)IPR013780(Glycosyl hydrolase, all-beta)IPR025887(Glycoside hydrolase family 31, N-terminal domain)IPR011013(Galactose mutarotase-like domain superfamily)IPR000322(Glycoside hydrolase family 31)	SignalP_EUK	#N/A	GH31	175.941	185.641	198.667	186.75	6.58395	120.562	97.6252	127.92	115.369	9.12264	0.741626	0.000406637
Pm_g20682.t1	#N/A	PF01055(Glycosyl hydrolases family 31)	IPR011013(Galactose mutarotase-like domain superfamily)IPR013780(Glycosyl hydrolase, all-beta)IPR000322(Glycoside hydrolase family 31)IPR017853(Glycoside hydrolase superfamily)	#N/A	#N/A	GH31	0	0	0	0	0	0	0	0	0	0	NA	NA
Pm_g18569.t1	#N/A	PF00251(Glycosyl hydrolases family 32 N-terminal domain)PF08244(Glycosyl hydrolases family 32 C terminal)	IPR013148(Glycosyl hydrolase family 32, N-terminal)IPR001362(Glycoside hydrolase, family 32)IPR023296(Glycosyl hydrolase, five-bladed beta-propellor domain superfamily)IPR013189(Glycosyl hydrolase family 32, C-terminal)IPR013320(Concanavalin A-like lectin/glucanase domain superfamily)	SignalP_EUK	#N/A	GH32	22.9709	14.8531	16.8053	18.2098	2.44636	28.062	20.8327	22.7562	23.8836	2.16172	-0.317719	0.395984
Pm_g12705.t1	#N/A	PF13364(Beta-galactosidase jelly roll domain)PF01301(Glycosyl hydrolases family 35)	IPR008979(Galactose-binding-like domain superfamily)IPR001944(Glycoside hydrolase, family 35)IPR025300(Beta-galactosidase jelly roll domain)IPR017853(Glycoside hydrolase superfamily)IPR031330(Glycoside hydrolase 35, catalytic domain)IPR019801(Glycoside hydrolase, family 35, conserved site)	#N/A	TMHMM;TMhelixRegion of a membrane-bound protein predicted to be embedded in the membrane.;	GH35	56.8633	60.8224	49.4365	55.7074	3.33726	56.4167	55.2412	63.5371	58.3983	2.5917	-0.00752893	0.985657
Pm_g22574.t1	#N/A	PF01204(Trehalase)	IPR008928(Six-hairpin glycosidase superfamily)IPR001661(Glycoside hydrolase, family 37)IPR012341(Six-hairpin glycosidase-like superfamily)IPR018232(Glycoside hydrolase, family 37, conserved site)	#N/A	#N/A	GH37+GH37	0	0	0.0851966	0.0283989	0.0283989	0.257466	0.603594	0	0.28702	0.174868	-0.727691	0.384008
Pm_g10798.t1	#N/A	PF07748(Glycosyl hydrolases family 38 C-terminal domain)PF01074(Glycosyl hydrolases family 38 N-terminal domain)PF09261(Alpha mannosidase middle domain)	IPR011682(Glycosyl hydrolase family 38, C-terminal)IPR037094(Glycoside hydrolase family 38, central domain superfamily)IPR028995(Glycoside hydrolase families 57/38, central domain superfamily)IPR015341(Glycoside hydrolase family 38, central domain)IPR013780(Glycosyl hydrolase, all-beta)IPR011330(Glycoside hydrolase/deacetylase, beta/alpha-barrel)IPR000602(Glycoside hydrolase family 38, N-terminal…	SignalP_EUK	#N/A	GH38	111.931	99.4595	78.5603	96.6504	9.73526	85.3522	102.844	108.926	99.0407	7.06582	0.0231734	0.960222
Pm_g9771.t1	#N/A	PF04616(Glycosyl hydrolases family 43)	IPR016840(Glycoside hydrolase, family 43, endo-1, 5-alpha-L-arabinosidase)IPR023296(Glycosyl hydrolase, five-bladed beta-propellor domain superfamily)IPR006710(Glycoside hydrolase, family 43)	SignalP_EUK	#N/A	GH43_6	0.172552	0.214085	0.51587	0.300836	0.108183	0.923833	0.721933	0.11611	0.587292	0.242694	-0.462318	0.672052
Pm_g19981.t1	#N/A	PF13456(Reverse transcriptase-like)PF01374(Glycosyl hydrolase family 46)	IPR023346(Lysozyme-like domain superfamily)IPR000400(Glycoside hydrolase, family 46)IPR036397(Ribonuclease H superfamily)IPR002156(Ribonuclease H domain)IPR023099(Glycoside hydrolase, family 46, N-terminal)IPR012337(Ribonuclease H-like superfamily)	SignalP_EUK	#N/A	GH46	0	0.156612	0	0.0522041	0.0522041	0	0.346582	0.382227	0.242936	0.121903	-0.558237	0.537762
Pm_g19977.t1	#N/A	PF01374(Glycosyl hydrolase family 46)	IPR000400(Glycoside hydrolase, family 46)IPR023346(Lysozyme-like domain superfamily)IPR023099(Glycoside hydrolase, family 46, N-terminal)	SignalP_EUK	#N/A	GH46	0	0.261459	1.47006	0.577173	0.452779	4.6541	5.12482	5.53033	5.10308	0.253179	-2.12518	0.00222444
Pm_g9185.t1	#N/A	PF01532(Glycosyl hydrolase family 47)	IPR001382(Glycoside hydrolase family 47)IPR012341(Six-hairpin glycosidase-like superfamily)IPR036026(Seven-hairpin glycosidases)	#N/A	TMHMM;TMhelixRegion of a membrane-bound protein predicted to be embedded in the membrane.;	GH47	72.5383	65.4893	69.1758	69.0678	2.0356	44.9271	38.9161	34.5817	39.475	2.9995	0.842847	0.000264593
Pm_g9184.t1	#N/A	PF01532(Glycosyl hydrolase family 47)	IPR012341(Six-hairpin glycosidase-like superfamily)IPR001382(Glycoside hydrolase family 47)IPR036026(Seven-hairpin glycosidases)	#N/A	TMHMM;TMhelixRegion of a membrane-bound protein predicted to be embedded in the membrane.;	GH47	21.3631	16.0065	14.5901	17.3199	2.06253	11.4958	10.6892	9.36394	10.5163	0.621471	0.741635	0.0231931
Pm_g9043.t1	#N/A	PF01532(Glycosyl hydrolase family 47)	IPR001382(Glycoside hydrolase family 47)IPR012341(Six-hairpin glycosidase-like superfamily)IPR036026(Seven-hairpin glycosidases)	#N/A	TMHMM;TMhelixRegion of a membrane-bound protein predicted to be embedded in the membrane.;	GH47	69.1981	52.1196	66.0191	62.4456	5.24394	45.7044	44.2898	35.396	41.7968	3.22631	0.614885	0.0274963
Pm_g7117.t1	#N/A	PF01532(Glycosyl hydrolase family 47)	IPR001382(Glycoside hydrolase family 47)IPR012341(Six-hairpin glycosidase-like superfamily)IPR036026(Seven-hairpin glycosidases)	#N/A	TMHMM;TMhelixRegion of a membrane-bound protein predicted to be embedded in the membrane.;	GH47	7.46955	6.62277	10.6033	8.23188	1.21066	11.0768	11.8036	10.9926	11.291	0.257459	-0.377857	0.35278
Pm_g5506.t1	#N/A	PF02225(PA domain)PF07915(Glucosidase II beta subunit-like protein)PF01532(Glycosyl hydrolase family 47)	IPR003137(PA domain)IPR001382(Glycoside hydrolase family 47)IPR012341(Six-hairpin glycosidase-like superfamily)IPR036026(Seven-hairpin glycosidases)IPR009011(Mannose-6-phosphate receptor binding domain superfamily)IPR012913(Protein OS9-like)	#N/A	TMHMM;TMhelixRegion of a membrane-bound protein predicted to be embedded in the membrane.;	GH47	11.0334	9.53821	11.5392	10.7036	0.600705	8.6385	7.39587	9.64364	8.55934	0.650082	0.374058	0.216858
Pm_g22034.t1	#N/A	PF01532(Glycosyl hydrolase family 47)PF02225(PA domain)	IPR001382(Glycoside hydrolase family 47)IPR003137(PA domain)IPR012341(Six-hairpin glycosidase-like superfamily)IPR036026(Seven-hairpin glycosidases)	SignalP_EUK	TMHMM;TMhelixRegion of a membrane-bound protein predicted to be embedded in the membrane.;	GH47	25.7742	26.6323	29.4904	27.299	1.12338	25.0709	19.7941	21.1453	22.0034	1.58254	0.362134	0.196141
Pm_g21374.t1	#N/A	PF01532(Glycosyl hydrolase family 47)	IPR036026(Seven-hairpin glycosidases)IPR001382(Glycoside hydrolase family 47)IPR012341(Six-hairpin glycosidase-like superfamily)	#N/A	TMHMM;TMhelixRegion of a membrane-bound protein predicted to be embedded in the membrane.;	GH47	15.6191	23.3721	20.2214	19.7375	2.25112	22.8119	25.7855	16.4088	21.6687	2.7665	-0.0792914	0.882628
Pm_g16976.t1	UP_Pm_interaction	PF01532(Glycosyl hydrolase family 47)	IPR001382(Glycoside hydrolase family 47)IPR036026(Seven-hairpin glycosidases)IPR012341(Six-hairpin glycosidase-like superfamily)	#N/A	#N/A	GH47	0.57152	0.773544	0.034518	0.459861	0.220523	4.10302	19.0749	17.131	13.4363	4.70026	-2.45362	0.00103797
Pm_g15320.t1	#N/A	PF01532(Glycosyl hydrolase family 47)	IPR001382(Glycoside hydrolase family 47)IPR036026(Seven-hairpin glycosidases)IPR012341(Six-hairpin glycosidase-like superfamily)	#N/A	#N/A	GH47	12.0985	12.4105	19.9367	14.8152	2.56229	21.9216	19.949	22.6101	21.4935	0.797443	-0.454421	0.216714
Pm_g7449.t1	UP_Pm_interaction	PF03443(Glycosyl hydrolase family 61)	IPR005103(Glycoside hydrolase, family 61)	SignalP_EUK	#N/A	AA9	5.62592	2.46355	6.21111	4.76686	1.16398	16.5	17.0477	20.8211	18.1229	1.35831	-1.71161	1.56213e-05
Pm_g7237.t1	#N/A	PF00150(Cellulase (glycosyl hydrolase family 5))	IPR017853(Glycoside hydrolase superfamily)IPR001547(Glycoside hydrolase, family 5)IPR018087(Glycoside hydrolase, family 5, conserved site)	#N/A	#N/A	GH5	0	0	0.0941872	0.0313957	0.0313957	0	0	0.0953966	0.0317989	0.0317989	0.0122591	NA
Pm_g7236.t1	#N/A	PF00150(Cellulase (glycosyl hydrolase family 5))	IPR017853(Glycoside hydrolase superfamily)IPR001547(Glycoside hydrolase, family 5)IPR018087(Glycoside hydrolase, family 5, conserved site)	SignalP_EUK	#N/A	GH5	0	0	0	0	0	0	0	0	0	0	NA	NA
Pm_g7175.t1	#N/A	PF00150(Cellulase (glycosyl hydrolase family 5))PF14295(PAN domain)	IPR001547(Glycoside hydrolase, family 5)IPR017853(Glycoside hydrolase superfamily)IPR003609(PAN/Apple domain)IPR000177(Apple domain)IPR018087(Glycoside hydrolase, family 5, conserved site)	SignalP_EUK	#N/A	GH5	6.36426	4.04435	8.53373	6.31411	1.29621	4.36311	3.16603	0.574479	2.70121	1.11811	1.05493	0.0986979
Pm_g4100.t1	#N/A	PF00150(Cellulase (glycosyl hydrolase family 5))	IPR001547(Glycoside hydrolase, family 5)IPR017853(Glycoside hydrolase superfamily)IPR018087(Glycoside hydrolase, family 5, conserved site)	SignalP_EUK	#N/A	GH5_1	0	0	0	0	0	0	0	0.180799	0.0602664	0.0602664	-0.212135	NA
Pm_g2041.t1	#N/A	PF00150(Cellulase (glycosyl hydrolase family 5))	IPR017853(Glycoside hydrolase superfamily)IPR013032(EGF-like, conserved site)IPR001547(Glycoside hydrolase, family 5)IPR000742(EGF-like domain)	SignalP_EUK	#N/A	GH5_1	78.4598	72.5223	93.6857	81.5559	6.30243	68.4276	65.7685	57.0758	63.7573	3.4278	0.40079	0.143209
Pm_g19776.t1	#N/A	PF00150(Cellulase (glycosyl hydrolase family 5))	IPR017853(Glycoside hydrolase superfamily)IPR018087(Glycoside hydrolase, family 5, conserved site)IPR001547(Glycoside hydrolase, family 5)	SignalP_EUK	#N/A	GH5_1	0.0666958	0	0.0886206	0.0517721	0.0266486	0	0	0	0	0	0.17642	NA
Pm_g19771.t1	#N/A	PF00150(Cellulase (glycosyl hydrolase family 5))	IPR001547(Glycoside hydrolase, family 5)IPR017853(Glycoside hydrolase superfamily)IPR018087(Glycoside hydrolase, family 5, conserved site)	SignalP_EUK	#N/A	GH5_1	0	0	0	0	0	0	0	0	0	0	NA	NA
Pm_g19766.t1	#N/A	PF00150(Cellulase (glycosyl hydrolase family 5))	IPR001547(Glycoside hydrolase, family 5)IPR017853(Glycoside hydrolase superfamily)	SignalP_EUK	#N/A	GH5_1	1.0124	0.055826	0.224202	0.430811	0.294831	0	0	0.181664	0.0605548	0.0605548	0.886172	0.312142
Pm_g19764.t1	#N/A	PF00150(Cellulase (glycosyl hydrolase family 5))	IPR017853(Glycoside hydrolase superfamily)IPR018087(Glycoside hydrolase, family 5, conserved site)IPR001547(Glycoside hydrolase, family 5)	SignalP_EUK	#N/A	GH5_1	0	0	0	0	0	0	0	0	0	0	NA	NA
Pm_g19753.t1	#N/A	PF00150(Cellulase (glycosyl hydrolase family 5))	IPR018087(Glycoside hydrolase, family 5, conserved site)IPR001547(Glycoside hydrolase, family 5)IPR017853(Glycoside hydrolase superfamily)	SignalP_EUK	#N/A	GH5_1	0	0	0	0	0	0	0	0	0	0	NA	NA
Pm_g19750.t1	#N/A	PF00150(Cellulase (glycosyl hydrolase family 5))	IPR018087(Glycoside hydrolase, family 5, conserved site)IPR001547(Glycoside hydrolase, family 5)IPR017853(Glycoside hydrolase superfamily)	SignalP_EUK	#N/A	GH5_1	0	0	0	0	0	0	0	0	0	0	NA	NA
Pm_g19748.t1	#N/A	PF00150(Cellulase (glycosyl hydrolase family 5))	IPR018087(Glycoside hydrolase, family 5, conserved site)IPR001547(Glycoside hydrolase, family 5)IPR017853(Glycoside hydrolase superfamily)	SignalP_EUK	#N/A	GH5_1	0	0	0	0	0	0	0	0	0	0	NA	NA
Pm_g19746.t1	#N/A	PF00150(Cellulase (glycosyl hydrolase family 5))	IPR017853(Glycoside hydrolase superfamily)IPR001547(Glycoside hydrolase, family 5)	SignalP_EUK	#N/A	GH5_1	1.41737	0.893215	2.69042	1.667	0.533612	1.26475	0.282383	1.90747	1.15153	0.472526	0.454183	0.634867
Pm_g19745.t1	#N/A	PF00150(Cellulase (glycosyl hydrolase family 5))	IPR018087(Glycoside hydrolase, family 5, conserved site)IPR017853(Glycoside hydrolase superfamily)IPR001547(Glycoside hydrolase, family 5)	SignalP_EUK	#N/A	GH5_1	0.215361	0	0	0.0717871	0.0717871	0.480429	0	0	0.160143	0.160143	-0.162585	NA
Pm_g19739.t1	#N/A	PF00150(Cellulase (glycosyl hydrolase family 5))	IPR018087(Glycoside hydrolase, family 5, conserved site)IPR001547(Glycoside hydrolase, family 5)IPR017853(Glycoside hydrolase superfamily)	SignalP_EUK	#N/A	GH5_1	0	0	0	0	0	0.352913	0	0	0.117638	0.117638	-0.291678	NA
Pm_g17007.t1	#N/A	PF18564(Glycoside hydrolase family 5 C-terminal domain)PF00150(Cellulase (glycosyl hydrolase family 5))	IPR041036(Glycoside hydrolase family 5 C-terminal domain)IPR017853(Glycoside hydrolase superfamily)IPR018087(Glycoside hydrolase, family 5, conserved site)IPR013780(Glycosyl hydrolase, all-beta)IPR001547(Glycoside hydrolase, family 5)	#N/A	TMHMM;TMhelixRegion of a membrane-bound protein predicted to be embedded in the membrane.;	GH5_12	31.8232	19.3312	18.5324	23.2289	4.30332	28.7329	31.4182	24.8847	28.3452	1.89599	-0.221594	0.620404
Pm_g9117.t1	#N/A	PF00150(Cellulase (glycosyl hydrolase family 5))	IPR017853(Glycoside hydrolase superfamily)IPR001547(Glycoside hydrolase, family 5)	#N/A	#N/A	GH5_14	897.238	890.844	1362.85	1050.31	156.279	910.107	651.455	963.425	841.662	96.341	0.368203	0.2822
Pm_g7826.t1	#N/A	PF00150(Cellulase (glycosyl hydrolase family 5))PF01593(Flavin containing amine oxidoreductase)	IPR017853(Glycoside hydrolase superfamily)IPR036188(FAD/NAD(P)-binding domain superfamily)IPR001547(Glycoside hydrolase, family 5)IPR002937(Amine oxidase)	#N/A	#N/A	GH5_14	7.78842	6.9903	6.93583	7.23818	0.275568	9.31566	7.97307	8.97624	8.75499	0.403052	-0.206832	0.597741
Pm_g7240.t1	#N/A	PF00150(Cellulase (glycosyl hydrolase family 5))	IPR001547(Glycoside hydrolase, family 5)IPR017853(Glycoside hydrolase superfamily)IPR018087(Glycoside hydrolase, family 5, conserved site)	SignalP_EUK	#N/A	GH5_14	7.2324	4.84503	2.42233	4.83325	1.38856	6.08027	8.87771	1.93057	5.62952	2.01809	-0.152303	0.873579
Pm_g7239.t1	DW_Pm_interaction	PF00150(Cellulase (glycosyl hydrolase family 5))	IPR001547(Glycoside hydrolase, family 5)IPR017853(Glycoside hydrolase superfamily)IPR018087(Glycoside hydrolase, family 5, conserved site)	SignalP_EUK	#N/A	GH5_14	530.06	404.918	235.686	390.221	85.2958	193.004	261.003	88.4324	180.813	50.1884	1.05318	0.0211396
Pm_g7238.t1	#N/A	PF00150(Cellulase (glycosyl hydrolase family 5))	IPR001547(Glycoside hydrolase, family 5)IPR018087(Glycoside hydrolase, family 5, conserved site)IPR017853(Glycoside hydrolase superfamily)	SignalP_EUK	#N/A	GH5_14	28.0217	23.6506	28.5793	26.7505	1.55829	25.5147	24.7902	12.6559	20.9869	4.17075	0.376954	0.396627
Pm_g7233.t1	#N/A	PF00150(Cellulase (glycosyl hydrolase family 5))	IPR001547(Glycoside hydrolase, family 5)IPR017853(Glycoside hydrolase superfamily)	SignalP_EUK	#N/A	GH5_14	1.84636	2.13805	1.37385	1.78608	0.222653	2.96558	0.926985	1.49088	1.79448	0.607754	0.0527251	0.961884
Pm_g7197.t1	#N/A	PF00150(Cellulase (glycosyl hydrolase family 5))PF14295(PAN domain)	IPR001547(Glycoside hydrolase, family 5)IPR003609(PAN/Apple domain)IPR017853(Glycoside hydrolase superfamily)IPR018087(Glycoside hydrolase, family 5, conserved site)IPR000177(Apple domain)	SignalP_EUK	#N/A	GH5_14	0	0	0.105004	0.0350014	0.0350014	5.81763	4.46355	10.9543	7.07849	1.97694	-5.44009	2.03553e-25
Pm_g7196.t1	#N/A	PF00150(Cellulase (glycosyl hydrolase family 5))	IPR001547(Glycoside hydrolase, family 5)IPR017853(Glycoside hydrolase superfamily)IPR018087(Glycoside hydrolase, family 5, conserved site)	SignalP_EUK	#N/A	GH5_14	2.16579	1.13141	2.87775	2.05832	0.506983	7.01833	8.94213	8.36059	8.10702	0.569641	-1.73635	4.43478e-05
Pm_g7193.t1	#N/A	PF00024(PAN domain)PF00150(Cellulase (glycosyl hydrolase family 5))PF14295(PAN domain)	IPR003609(PAN/Apple domain)IPR001547(Glycoside hydrolase, family 5)IPR017853(Glycoside hydrolase superfamily)IPR000177(Apple domain)IPR018087(Glycoside hydrolase, family 5, conserved site)	SignalP_EUK	#N/A	GH5_14	76.6097	25.817	53.9257	52.1175	14.6904	46.1068	66.8029	52.3893	55.0997	6.12621	-0.0244709	0.973746
Pm_g7192.t1	#N/A	PF14295(PAN domain)PF00024(PAN domain)PF00150(Cellulase (glycosyl hydrolase family 5))	IPR003609(PAN/Apple domain)IPR018087(Glycoside hydrolase, family 5, conserved site)IPR017853(Glycoside hydrolase superfamily)IPR001547(Glycoside hydrolase, family 5)IPR000177(Apple domain)	#N/A	#N/A	GH5_14	14.2641	2.87337	6.29438	7.8106	3.37447	5.49517	8.36823	3.4001	5.7545	1.44002	0.407453	0.593216
Pm_g7191.t1	DW_Pm_interaction	PF00150(Cellulase (glycosyl hydrolase family 5))PF14295(PAN domain)	IPR001547(Glycoside hydrolase, family 5)IPR003609(PAN/Apple domain)IPR000177(Apple domain)IPR017853(Glycoside hydrolase superfamily)IPR018087(Glycoside hydrolase, family 5, conserved site)	SignalP_EUK	#N/A	GH5_14	57.7892	26.4673	54.0767	46.1111	9.88017	19.269	22.1585	19.5578	20.3284	0.91884	1.16845	0.000643951
Pm_g7190.t1	DW_Pm_interaction	PF14295(PAN domain)PF00150(Cellulase (glycosyl hydrolase family 5))	IPR003609(PAN/Apple domain)IPR017853(Glycoside hydrolase superfamily)IPR001547(Glycoside hydrolase, family 5)IPR000177(Apple domain)IPR018087(Glycoside hydrolase, family 5, conserved site)	SignalP_EUK	#N/A	GH5_14	70.8458	28.7203	70.0198	56.5286	13.9062	25.0651	28.1178	26.8978	26.6936	0.887117	1.06648	0.00470731
Pm_g7185.t1	#N/A	PF14295(PAN domain)PF00150(Cellulase (glycosyl hydrolase family 5))	IPR003609(PAN/Apple domain)IPR017853(Glycoside hydrolase superfamily)IPR000177(Apple domain)IPR018087(Glycoside hydrolase, family 5, conserved site)IPR001547(Glycoside hydrolase, family 5)	SignalP_EUK	#N/A	GH5_14	2.35103	0.707129	2.81149	1.95655	0.638695	0.629361	1.34132	0.345162	0.771948	0.296271	1.04421	0.159313
Pm_g7184.t1	DW_Pm_interaction	PF14295(PAN domain)PF00150(Cellulase (glycosyl hydrolase family 5))	IPR003609(PAN/Apple domain)IPR000177(Apple domain)IPR001547(Glycoside hydrolase, family 5)IPR017853(Glycoside hydrolase superfamily)IPR018087(Glycoside hydrolase, family 5, conserved site)	SignalP_EUK	#N/A	GH5_14	72.1423	71.8682	152.351	98.7873	26.7821	44.0258	33.8038	12.8936	30.241	9.16192	1.57723	0.000463423
Pm_g7179.t1	DW_Pm_interaction	PF00150(Cellulase (glycosyl hydrolase family 5))	IPR001547(Glycoside hydrolase, family 5)IPR017853(Glycoside hydrolase superfamily)IPR018087(Glycoside hydrolase, family 5, conserved site)	#N/A	#N/A	GH5_14	11.8077	21.3969	17.0067	16.7371	2.77143	4.10191	5.93951	1.33433	3.79192	1.33841	1.89279	0.000121242
Pm_g7178.t1	#N/A	PF14295(PAN domain)PF00150(Cellulase (glycosyl hydrolase family 5))	IPR017853(Glycoside hydrolase superfamily)IPR003609(PAN/Apple domain)IPR001547(Glycoside hydrolase, family 5)	SignalP_EUK	#N/A	GH5_14	1.94376	3.85859	3.94789	3.25008	0.653667	1.63535	1.91692	0.298959	1.28374	0.499056	1.09582	0.11114
Pm_g7176.t1	#N/A	PF00150(Cellulase (glycosyl hydrolase family 5))PF14295(PAN domain)	IPR001547(Glycoside hydrolase, family 5)IPR003609(PAN/Apple domain)IPR017853(Glycoside hydrolase superfamily)	SignalP_EUK	#N/A	GH5_14	5.4475	8.53729	7.39064	7.12514	0.901769	2.45604	2.57904	0.231511	1.75553	0.762837	1.66975	0.00566152
Pm_g7174.t1	#N/A	PF00150(Cellulase (glycosyl hydrolase family 5))PF14295(PAN domain)	IPR017853(Glycoside hydrolase superfamily)IPR001547(Glycoside hydrolase, family 5)IPR003609(PAN/Apple domain)IPR000177(Apple domain)	#N/A	#N/A	GH5_14	0.394184	0.232887	0.299294	0.308788	0.0468039	0.0753726	0	0	0.0251242	0.0251242	1.14039	0.183288
Pm_g4356.t1	#N/A	PF00150(Cellulase (glycosyl hydrolase family 5))	IPR001547(Glycoside hydrolase, family 5)IPR017853(Glycoside hydrolase superfamily)IPR018087(Glycoside hydrolase, family 5, conserved site)	SignalP_EUK	#N/A	GH5_14	79.8552	71.5384	90.8175	80.737	5.58283	104.005	97.5298	91.2193	97.5846	3.6909	-0.211085	0.476588
Pm_g3806.t1	#N/A	PF14295(PAN domain)PF00150(Cellulase (glycosyl hydrolase family 5))	IPR003609(PAN/Apple domain)IPR017853(Glycoside hydrolase superfamily)IPR000177(Apple domain)IPR001547(Glycoside hydrolase, family 5)	SignalP_EUK	#N/A	GH5_14	6.37052	2.80834	6.48805	5.2223	1.20746	2.52994	2.78249	1.60162	2.30468	0.359011	1.10278	0.0229032
Pm_g3652.t1	#N/A	PF00150(Cellulase (glycosyl hydrolase family 5))	IPR017853(Glycoside hydrolase superfamily)IPR001547(Glycoside hydrolase, family 5)	SignalP_EUK	#N/A	GH5_14	0	0	0	0	0	0	0	0	0	0	NA	NA
Pm_g18657.t1	DW_Pm_interaction	PF14295(PAN domain)PF00150(Cellulase (glycosyl hydrolase family 5))	IPR003609(PAN/Apple domain)IPR017853(Glycoside hydrolase superfamily)IPR000177(Apple domain)IPR001547(Glycoside hydrolase, family 5)	SignalP_EUK	#N/A	GH5_14	26.8822	22.9878	40.2306	30.0335	5.22099	16.1635	11.6791	9.37419	12.4056	1.99328	1.26003	0.000156279
Pm_g13064.t1	#N/A	PF00150(Cellulase (glycosyl hydrolase family 5))	IPR001547(Glycoside hydrolase, family 5)IPR018087(Glycoside hydrolase, family 5, conserved site)IPR017853(Glycoside hydrolase superfamily)	SignalP_EUK	#N/A	GH5_14	0	0	0	0	0	0	0	0	0	0	NA	NA
Pm_g1199.t1	#N/A	PF00150(Cellulase (glycosyl hydrolase family 5))	IPR001547(Glycoside hydrolase, family 5)IPR017853(Glycoside hydrolase superfamily)	SignalP_EUK	#N/A	GH5_14	0	0	0	0	0	0	0	0	0	0	NA	NA
Pm_g1198.t1	#N/A	PF00150(Cellulase (glycosyl hydrolase family 5))	IPR001547(Glycoside hydrolase, family 5)IPR017853(Glycoside hydrolase superfamily)	SignalP_EUK	#N/A	GH5_14	0	0	0	0	0	0	0	0	0	0	NA	NA
Pm_g1197.t1	UP_Pm_interaction	PF14716(Helix-hairpin-helix domain)PF00150(Cellulase (glycosyl hydrolase family 5))	IPR018087(Glycoside hydrolase, family 5, conserved site)IPR027421(DNA polymerase lambda lyase domain superfamily)IPR017853(Glycoside hydrolase superfamily)IPR010996(DNA polymerase beta-like, N-terminal domain)IPR001547(Glycoside hydrolase, family 5)	#N/A	#N/A	GH5_14	4.00831	2.9966	2.84222	3.28238	0.365692	9.85312	9.11071	13.2784	10.7474	1.2835	-1.56667	4.78551e-07
Pm_g1192.t1	UP_Pm_interaction	PF00150(Cellulase (glycosyl hydrolase family 5))	IPR001547(Glycoside hydrolase, family 5)IPR017853(Glycoside hydrolase superfamily)IPR018087(Glycoside hydrolase, family 5, conserved site)	SignalP_EUK	#N/A	GH5_14	1.58141	0.680176	1.00861	1.09006	0.263332	10.0754	15.4161	8.00219	11.1646	2.20842	-2.95309	2.63926e-12
Pm_g1191.t1	#N/A	PF00150(Cellulase (glycosyl hydrolase family 5))	IPR017853(Glycoside hydrolase superfamily)IPR001547(Glycoside hydrolase, family 5)	SignalP_EUK	#N/A	GH5_14	0	0	0	0	0	0	0	0	0	0	NA	NA
Pm_g1190.t1	#N/A	PF00150(Cellulase (glycosyl hydrolase family 5))	IPR001547(Glycoside hydrolase, family 5)IPR017853(Glycoside hydrolase superfamily)	SignalP_EUK	#N/A	GH5_14	0	0	0.0834889	0.0278296	0.0278296	0	0	0	0	0	0.112298	NA
Pm_g8895.t1	#N/A	PF00150(Cellulase (glycosyl hydrolase family 5))PF13365(Trypsin-like peptidase domain)	IPR009003(Peptidase S1, PA clan)IPR018087(Glycoside hydrolase, family 5, conserved site)IPR001547(Glycoside hydrolase, family 5)IPR017853(Glycoside hydrolase superfamily)IPR008256(Peptidase S1B)	SignalP_EUK	TMHMM;TMhelixRegion of a membrane-bound protein predicted to be embedded in the membrane.;	GH5_20	1.15555	0.699358	0.936227	0.930378	0.131724	1.47123	2.41732	1.85857	1.91571	0.274602	-0.888872	0.0917309
Pm_g9118.t1	#N/A	PF00150(Cellulase (glycosyl hydrolase family 5))	IPR017853(Glycoside hydrolase superfamily)IPR033120(Hotdog acyl-CoA thioesterase (ACOT)-type domain)IPR001547(Glycoside hydrolase, family 5)	#N/A	#N/A	GH5_14+GH5_14+GH5_14+GH5_14+GH5_14+GH5_14+GH5_14+GH5_14+GH5_14+GH5_14+GH5_14+GH5_14+GH5_14+GH5_14	33.3837	38.6449	24.83	32.2862	4.02558	35.8279	21.742	23.2893	26.9531	4.45983	0.308893	0.426027
Pm_g7137.t1	#N/A	PF00150(Cellulase (glycosyl hydrolase family 5))	IPR017853(Glycoside hydrolase superfamily)IPR001547(Glycoside hydrolase, family 5)	#N/A	TMHMM;TMhelixRegion of a membrane-bound protein predicted to be embedded in the membrane.;	GH5_20	1.61502	1.04362	2.11239	1.59034	0.308775	1.82391	3.00897	2.10555	2.31281	0.357449	-0.424354	0.540725
Pm_g7136.t1	UP_Pm_interaction	PF00150(Cellulase (glycosyl hydrolase family 5))	IPR017853(Glycoside hydrolase superfamily)IPR001547(Glycoside hydrolase, family 5)	#N/A	TMHMM;TMhelixRegion of a membrane-bound protein predicted to be embedded in the membrane.;	GH5_20	5.5728	4.77406	3.33875	4.56187	0.653585	66.5991	77.5978	61.2708	68.4892	4.807	-3.69769	1.68243e-46
Pm_g7072.t1	UP_Pm_interaction	PF00150(Cellulase (glycosyl hydrolase family 5))	IPR001547(Glycoside hydrolase, family 5)IPR017853(Glycoside hydrolase superfamily)	#N/A	TMHMM;TMhelixRegion of a membrane-bound protein predicted to be embedded in the membrane.;	GH5_20	2.97718	1.52441	0.879081	1.79356	0.620439	40.6713	57.2386	58.5735	52.1611	5.75783	-4.41593	3.77484e-35
Pm_g373.t1	#N/A	PF00150(Cellulase (glycosyl hydrolase family 5))PF14295(PAN domain)	IPR000177(Apple domain)IPR017853(Glycoside hydrolase superfamily)IPR001547(Glycoside hydrolase, family 5)IPR003609(PAN/Apple domain)	#N/A	TMHMM;TMhelixRegion of a membrane-bound protein predicted to be embedded in the membrane.;	GH5_20	1.30959	0.309486	1.3175	0.978858	0.334694	0.150245	0.195683	0.251776	0.199235	0.0293631	1.62549	0.0277276
Pm_g21068.t1	#N/A	PF00150(Cellulase (glycosyl hydrolase family 5))	IPR001547(Glycoside hydrolase, family 5)IPR017853(Glycoside hydrolase superfamily)	#N/A	TMHMM;TMhelixRegion of a membrane-bound protein predicted to be embedded in the membrane.;	GH5_20	7.81558	6.10974	9.02336	7.64956	0.845177	6.44245	8.52372	4.68184	6.54934	1.11034	0.252374	0.638862
Pm_g21067.t1	#N/A	PF00150(Cellulase (glycosyl hydrolase family 5))	IPR017853(Glycoside hydrolase superfamily)IPR001547(Glycoside hydrolase, family 5)	#N/A	TMHMM;TMhelixRegion of a membrane-bound protein predicted to be embedded in the membrane.;	GH5_20	712.769	633.321	367.972	571.354	104.245	535.674	725.064	425.093	561.944	87.5845	0.0718544	0.904439
Pm_g20943.t1	#N/A	PF00150(Cellulase (glycosyl hydrolase family 5))	IPR017853(Glycoside hydrolase superfamily)IPR001547(Glycoside hydrolase, family 5)IPR018087(Glycoside hydrolase, family 5, conserved site)	#N/A	TMHMM;TMhelixRegion of a membrane-bound protein predicted to be embedded in the membrane.;	GH5_20	221.079	218.105	161.717	200.3	19.3109	166.956	203.232	128.753	166.314	21.5028	0.308402	0.401575
Pm_g14120.t1	UP_Pm_interaction	PF00150(Cellulase (glycosyl hydrolase family 5))	IPR017853(Glycoside hydrolase superfamily)IPR001547(Glycoside hydrolase, family 5)	#N/A	TMHMM;TMhelixRegion of a membrane-bound protein predicted to be embedded in the membrane.;	GH5_20	74.9892	51.5471	19.0346	48.5237	16.2233	322.572	299.881	288.595	303.683	9.99089	-2.36007	1.05617e-09
Pm_g14003.t1	#N/A	PF00150(Cellulase (glycosyl hydrolase family 5))	IPR001547(Glycoside hydrolase, family 5)IPR017853(Glycoside hydrolase superfamily)	#N/A	TMHMM;TMhelixRegion of a membrane-bound protein predicted to be embedded in the membrane.;	GH5_20	788.434	620.127	345.533	584.698	129.076	549.813	575.33	461.716	528.953	34.416	0.191479	0.701236
Pm_g13323.t1	#N/A	PF00150(Cellulase (glycosyl hydrolase family 5))	IPR017853(Glycoside hydrolase superfamily)IPR001547(Glycoside hydrolase, family 5)	SignalP_EUK	#N/A	GH5_20	865.283	557.249	372.268	598.267	143.791	410.853	518.121	335.098	421.357	53.0945	0.526005	0.21813
Pm_g11564.t1	#N/A	PF00150(Cellulase (glycosyl hydrolase family 5))	IPR001547(Glycoside hydrolase, family 5)IPR017853(Glycoside hydrolase superfamily)	#N/A	TMHMM;TMhelixRegion of a membrane-bound protein predicted to be embedded in the membrane.;	GH5_20	1494.67	1447.96	1562.56	1501.73	33.2682	1603.85	1756.15	1713.8	1691.27	45.3857	-0.112188	0.693099
Pm_g4328.t1	DW_Pm_interaction	PF00150(Cellulase (glycosyl hydrolase family 5))PF07983(X8 domain)	IPR017853(Glycoside hydrolase superfamily)IPR001547(Glycoside hydrolase, family 5)IPR012946(X8 domain)	SignalP_EUK	TMHMM;TMhelixRegion of a membrane-bound protein predicted to be embedded in the membrane.;	GH5_33	56.1775	58.7299	111.912	75.6066	18.1678	24.3108	39.2448	10.9746	24.8434	8.16525	1.47694	0.00120249
Pm_g4320.t1	DW_Pm_interaction	PF00150(Cellulase (glycosyl hydrolase family 5))PF07983(X8 domain)	IPR001547(Glycoside hydrolase, family 5)IPR017853(Glycoside hydrolase superfamily)IPR012946(X8 domain)	SignalP_EUK	TMHMM;TMhelixRegion of a membrane-bound protein predicted to be embedded in the membrane.;	GH5_33	11.7655	10.2798	15.4405	12.4953	1.53378	6.43224	7.01977	3.40094	5.61765	1.12126	1.11759	0.00425439
Pm_g22535.t1	#N/A	PF07745(Glycosyl hydrolase family 53)	IPR011683(Glycosyl hydrolase family 53)IPR017853(Glycoside hydrolase superfamily)	SignalP_EUK	#N/A	GH53	4.70205	6.02827	5.31059	5.34697	0.383279	5.13978	2.21318	2.10932	3.1541	0.993297	0.72771	0.213151
Pm_g20750.t1	#N/A	PF07745(Glycosyl hydrolase family 53)	IPR011683(Glycosyl hydrolase family 53)IPR017853(Glycoside hydrolase superfamily)	SignalP_EUK	#N/A	GH53	1.33225	0.842662	1.35368	1.1762	0.166882	0.209787	0.163939	1.16013	0.511285	0.324692	0.825135	0.359054
Pm_g20732.t1	#N/A	PF07745(Glycosyl hydrolase family 53)	IPR011683(Glycosyl hydrolase family 53)IPR017853(Glycoside hydrolase superfamily)	SignalP_EUK	#N/A	GH53	0.0783676	0.12964	0.0520646	0.0866908	0.0227776	0	0	0	0	0	0.288125	NA
Pm_g12318.t1	#N/A	PF07745(Glycosyl hydrolase family 53)	IPR017853(Glycoside hydrolase superfamily)IPR011683(Glycosyl hydrolase family 53)	SignalP_EUK	#N/A	GH53	1.92525	0.367484	0.344364	0.879033	0.523151	0.49556	0.309806	1.19584	0.667068	0.269768	0.282907	0.809342
Pm_g12314.t1	#N/A	PF07745(Glycosyl hydrolase family 53)	IPR011683(Glycosyl hydrolase family 53)IPR017853(Glycoside hydrolase superfamily)	SignalP_EUK	#N/A	GH53	0	0	0	0	0	0	0	0	0	0	NA	NA
Pm_g7442.t1	#N/A	PF01341(Glycosyl hydrolases family 6)	IPR016288(1, 4-beta cellobiohydrolase)IPR036434(1, 4-beta cellobiohydrolase superfamily)	SignalP_EUK	#N/A	GH6	0	0	0	0	0	0	0	0.306192	0.102064	0.102064	-0.279445	NA
Pm_g7440.t1	#N/A	PF01341(Glycosyl hydrolases family 6)	IPR016288(1, 4-beta cellobiohydrolase)IPR036434(1, 4-beta cellobiohydrolase superfamily)	SignalP_EUK	#N/A	GH6	6.02827	6.04988	9.82553	7.30123	1.26217	9.14457	4.87613	1.8389	5.28653	2.11892	0.442425	0.542965
Pm_g7439.t1	#N/A	PF01341(Glycosyl hydrolases family 6)	IPR036434(1, 4-beta cellobiohydrolase superfamily)IPR016288(1, 4-beta cellobiohydrolase)	SignalP_EUK	#N/A	GH6	1.8338	2.10017	3.23321	2.38906	0.429023	5.85306	8.41007	3.70186	5.98833	1.36082	-1.12089	0.0352314
Pm_g7438.t1	#N/A	PF01341(Glycosyl hydrolases family 6)	IPR016288(1, 4-beta cellobiohydrolase)IPR036434(1, 4-beta cellobiohydrolase superfamily)	SignalP_EUK	#N/A	GH6	44.8504	28.7203	44.4285	39.333	5.30777	27.6489	20.8497	5.51669	18.0051	6.54541	1.03504	0.0539626
Pm_g18088.t1	DW_Pm_interaction	PF01341(Glycosyl hydrolases family 6)	IPR036434(1, 4-beta cellobiohydrolase superfamily)IPR016288(1, 4-beta cellobiohydrolase)	SignalP_EUK	TMHMM;TMhelixRegion of a membrane-bound protein predicted to be embedded in the membrane.;	GH6	43.6696	49.0398	50.4129	47.7075	2.05745	30.8893	25.0996	11.4194	22.4695	5.77228	1.06001	0.00674651
Pm_g14906.t1	#N/A	PF01341(Glycosyl hydrolases family 6)	IPR016288(1, 4-beta cellobiohydrolase)IPR036434(1, 4-beta cellobiohydrolase superfamily)	SignalP_EUK	TMHMM;TMhelixRegion of a membrane-bound protein predicted to be embedded in the membrane.;	GH6	0.306101	0.253185	0.0677876	0.209025	0.0722518	0	0	0	0	0	0.938178	0.236754
Pm_g14905.t1	#N/A	PF01341(Glycosyl hydrolases family 6)	IPR036434(1, 4-beta cellobiohydrolase superfamily)IPR016288(1, 4-beta cellobiohydrolase)	SignalP_EUK	TMHMM;TMhelixRegion of a membrane-bound protein predicted to be embedded in the membrane.;	GH6	1.21343	0.573524	2.41849	1.40181	0.540859	1.45014	1.94914	1.28309	1.56079	0.200072	-0.0825456	0.934981
Pm_g14904.t1	#N/A	PF01341(Glycosyl hydrolases family 6)	IPR036434(1, 4-beta cellobiohydrolase superfamily)IPR016288(1, 4-beta cellobiohydrolase)	SignalP_EUK	TMHMM;TMhelixRegion of a membrane-bound protein predicted to be embedded in the membrane.;	GH6	38.1996	45.5851	59.7653	47.85	6.32765	67.2295	51.6217	34.6322	51.1611	9.41285	-0.0396932	0.9467
Pm_g14903.t1	#N/A	PF01341(Glycosyl hydrolases family 6)	IPR016288(1, 4-beta cellobiohydrolase)IPR036434(1, 4-beta cellobiohydrolase superfamily)	SignalP_EUK	TMHMM;TMhelixRegion of a membrane-bound protein predicted to be embedded in the membrane.;	GH6	0.114684	0	0.114288	0.0763241	0.0381622	0	0.299888	0.231511	0.177133	0.0907395	-0.335276	0.745956
Pm_g14902.t1	#N/A	PF01341(Glycosyl hydrolases family 6)	IPR036434(1, 4-beta cellobiohydrolase superfamily)IPR016288(1, 4-beta cellobiohydrolase)	SignalP_EUK	TMHMM;TMhelixRegion of a membrane-bound protein predicted to be embedded in the membrane.;	GH6	2.26562	0.892361	2.25779	1.80526	0.456453	4.04332	2.36975	1.9601	2.79105	0.6372	-0.481288	0.503159
Pm_g14900.t1	#N/A	PF01341(Glycosyl hydrolases family 6)	IPR016288(1, 4-beta cellobiohydrolase)IPR036434(1, 4-beta cellobiohydrolase superfamily)	SignalP_EUK	TMHMM;TMhelixRegion of a membrane-bound protein predicted to be embedded in the membrane.;	GH6	1.88082	1.39613	1.63403	1.63699	0.139927	5.93859	6.86022	5.7763	6.1917	0.337524	-1.73675	1.87723e-06
Pm_g14899.t1	#N/A	PF01341(Glycosyl hydrolases family 6)	IPR016288(1, 4-beta cellobiohydrolase)IPR036434(1, 4-beta cellobiohydrolase superfamily)	#N/A	TMHMM;TMhelixRegion of a membrane-bound protein predicted to be embedded in the membrane.;	GH6	0	0	0	0	0	0	0	0.183419	0.0611398	0.0611398	-0.212135	NA
Pm_g14898.t1	#N/A	PF01341(Glycosyl hydrolases family 6)	IPR016288(1, 4-beta cellobiohydrolase)IPR036434(1, 4-beta cellobiohydrolase superfamily)	SignalP_EUK	#N/A	GH6	0	0	0	0	0	0	0	0	0	0	NA	NA
Pm_g14897.t1	#N/A	PF01341(Glycosyl hydrolases family 6)	IPR036434(1, 4-beta cellobiohydrolase superfamily)IPR016288(1, 4-beta cellobiohydrolase)	SignalP_EUK	#N/A	GH6	3.37872	0	0.280588	1.21977	1.08251	0.904471	1.0602	0.909409	0.958028	0.0511078	0.198726	0.876842
Pm_g14896.t1	#N/A	PF01341(Glycosyl hydrolases family 6)	IPR016288(1, 4-beta cellobiohydrolase)IPR036434(1, 4-beta cellobiohydrolase superfamily)	SignalP_EUK	#N/A	GH6	16.3732	21.599	15.731	17.9011	1.85824	35.514	23.1857	24.5209	27.7402	3.90596	-0.543478	0.139444
Pm_g9615.t1	#N/A	PF03664(Glycosyl hydrolase family 62)	IPR005193(Glycoside hydrolase, family 62, arabinosidase)IPR023296(Glycosyl hydrolase, five-bladed beta-propellor domain superfamily)	#N/A	#N/A	GH62	0	0	0	0	0	0	0	0	0	0	NA	NA
Pm_g9614.t1	#N/A	PF03664(Glycosyl hydrolase family 62)	IPR005193(Glycoside hydrolase, family 62, arabinosidase)IPR023296(Glycosyl hydrolase, five-bladed beta-propellor domain superfamily)	#N/A	#N/A	GH62	0	0	0	0	0	0	0	0	0	0	NA	NA
Pm_g9613.t1	#N/A	PF03664(Glycosyl hydrolase family 62)	IPR005193(Glycoside hydrolase, family 62, arabinosidase)IPR023296(Glycosyl hydrolase, five-bladed beta-propellor domain superfamily)	SignalP_EUK	#N/A	GH62	0	0	0	0	0	0	0	0	0	0	NA	NA
Pm_g9611.t1	#N/A	PF03664(Glycosyl hydrolase family 62)	IPR023296(Glycosyl hydrolase, five-bladed beta-propellor domain superfamily)IPR005193(Glycoside hydrolase, family 62, arabinosidase)	SignalP_EUK	#N/A	GH62	0.343007	0.141856	0	0.161621	0.0995095	0.573886	0.627851	0	0.400579	0.200894	-0.421073	0.684422
Pm_g16342.t1	#N/A	PF03200(Glycosyl hydrolase family 63 C-terminal domain)PF16923(Glycosyl hydrolase family 63 N-terminal domain)	IPR038518(Glycosyl hydrolase family 63, N-terminal domain superfamily)IPR031335(Glycosyl hydrolase family 63, C-terminal)IPR008928(Six-hairpin glycosidase superfamily)IPR004888(Glycoside hydrolase family 63)IPR031631(Glycosyl hydrolase family 63, N-terminal)	#N/A	TMHMM;TMhelixRegion of a membrane-bound protein predicted to be embedded in the membrane.;	GH63	8.06974	6.4645	6.58547	7.0399	0.516102	8.54741	9.07203	8.72234	8.78059	0.15422	-0.254233	0.483247
Pm_g4101.t1	#N/A	PF00840(Glycosyl hydrolase family 7)	IPR001722(Glycoside hydrolase, family 7)IPR013320(Concanavalin A-like lectin/glucanase domain superfamily)IPR037019(Glycoside hydrolase family 7, catalytic domain superfamily)	SignalP_EUK	#N/A	GH7	0	0	0	0	0	0	0	0	0	0	NA	NA
Pm_g4099.t1	#N/A	PF00840(Glycosyl hydrolase family 7)	IPR001722(Glycoside hydrolase, family 7)IPR013320(Concanavalin A-like lectin/glucanase domain superfamily)IPR037019(Glycoside hydrolase family 7, catalytic domain superfamily)	SignalP_EUK	#N/A	GH7	0	0.0499684	0.120406	0.0567916	0.0349254	0	0.252754	0.406508	0.219754	0.118503	-0.514675	0.58705
Pm_g19777.t1	#N/A	PF00840(Glycosyl hydrolase family 7)	IPR001722(Glycoside hydrolase, family 7)IPR037019(Glycoside hydrolase family 7, catalytic domain superfamily)IPR013320(Concanavalin A-like lectin/glucanase domain superfamily)	SignalP_EUK	#N/A	GH7	0	0	0	0	0	0	0	0	0	0	NA	NA
Pm_g19775.t1	#N/A	PF00840(Glycosyl hydrolase family 7)	IPR001722(Glycoside hydrolase, family 7)IPR037019(Glycoside hydrolase family 7, catalytic domain superfamily)IPR013320(Concanavalin A-like lectin/glucanase domain superfamily)	SignalP_EUK	#N/A	GH7	0.121605	0	0	0.0405349	0.0405349	0	0	0.0818272	0.0272757	0.0272757	0.0563051	NA
Pm_g19770.t1	#N/A	PF00840(Glycosyl hydrolase family 7)	IPR001722(Glycoside hydrolase, family 7)IPR037019(Glycoside hydrolase family 7, catalytic domain superfamily)IPR013320(Concanavalin A-like lectin/glucanase domain superfamily)	SignalP_EUK	#N/A	GH7	0.121605	0	0.040395	0.0539999	0.0357573	0	0	0.0818272	0.0272757	0.0272757	0.121646	NA
Pm_g19769.t1	#N/A	PF00840(Glycosyl hydrolase family 7)	IPR037019(Glycoside hydrolase family 7, catalytic domain superfamily)IPR001722(Glycoside hydrolase, family 7)IPR013320(Concanavalin A-like lectin/glucanase domain superfamily)	SignalP_EUK	#N/A	GH7	0.121605	0.251457	0	0.124354	0.0726025	0	0	0.0818272	0.0272757	0.0272757	0.357108	NA
Pm_g19765.t1	#N/A	PF00840(Glycosyl hydrolase family 7)	IPR001722(Glycoside hydrolase, family 7)IPR037019(Glycoside hydrolase family 7, catalytic domain superfamily)IPR013320(Concanavalin A-like lectin/glucanase domain superfamily)	SignalP_EUK	#N/A	GH7	0	0	0	0	0	0	0	0	0	0	NA	NA
Pm_g19763.t1	#N/A	PF00840(Glycosyl hydrolase family 7)	IPR013320(Concanavalin A-like lectin/glucanase domain superfamily)IPR037019(Glycoside hydrolase family 7, catalytic domain superfamily)IPR001722(Glycoside hydrolase, family 7)	SignalP_EUK	#N/A	GH7	0	0	0	0	0	0	0	0	0	0	NA	NA
Pm_g19762.t1	#N/A	PF00840(Glycosyl hydrolase family 7)	IPR013320(Concanavalin A-like lectin/glucanase domain superfamily)IPR001722(Glycoside hydrolase, family 7)IPR037019(Glycoside hydrolase family 7, catalytic domain superfamily)	SignalP_EUK	#N/A	GH7	0.0604118	0	0	0.0201373	0.0201373	0	0	0	0	0	0.0369382	NA
Pm_g19752.t1	#N/A	PF00840(Glycosyl hydrolase family 7)	IPR013320(Concanavalin A-like lectin/glucanase domain superfamily)IPR001722(Glycoside hydrolase, family 7)IPR037019(Glycoside hydrolase family 7, catalytic domain superfamily)	SignalP_EUK	#N/A	GH7	0	0	0	0	0	0	0	0	0	0	NA	NA
Pm_g19751.t1	#N/A	PF00840(Glycosyl hydrolase family 7)	IPR013320(Concanavalin A-like lectin/glucanase domain superfamily)IPR001722(Glycoside hydrolase, family 7)IPR037019(Glycoside hydrolase family 7, catalytic domain superfamily)	SignalP_EUK	#N/A	GH7	0	0	0	0	0	0.0808601	0	0	0.0269534	0.0269534	-0.12911	NA
Pm_g19747.t1	#N/A	PF00840(Glycosyl hydrolase family 7)	IPR013320(Concanavalin A-like lectin/glucanase domain superfamily)IPR001722(Glycoside hydrolase, family 7)IPR037019(Glycoside hydrolase family 7, catalytic domain superfamily)	SignalP_EUK	#N/A	GH7	0	0	0	0	0	0	0	0.0813016	0.0271005	0.0271005	-0.12911	NA
Pm_g19738.t1	#N/A	PF00840(Glycosyl hydrolase family 7)	IPR001722(Glycoside hydrolase, family 7)IPR037019(Glycoside hydrolase family 7, catalytic domain superfamily)IPR013320(Concanavalin A-like lectin/glucanase domain superfamily)	SignalP_EUK	#N/A	GH7	0	0	0	0	0	0	0	0	0	0	NA	NA
Pm_g962.t1	#N/A	PF03198(Glucanosyltransferase)	IPR017853(Glycoside hydrolase superfamily)IPR004886(Glucanosyltransferase)	SignalP_EUK	#N/A	GH72	79.2137	8.63738	5.97945	31.2769	23.9807	7.02723	9.17254	2.4846	6.22812	1.97155	1.22835	0.159447
Pm_g961.t1	UP_Pm_interaction	PF03198(Glucanosyltransferase)	IPR004886(Glucanosyltransferase)IPR017853(Glycoside hydrolase superfamily)	SignalP_EUK	#N/A	GH72	52.3943	20.3128	20.5997	31.1023	10.6463	82.8599	102.916	85.3372	90.3711	6.31318	-1.36899	0.000574978
Pm_g960.t1	#N/A	PF03198(Glucanosyltransferase)	IPR004886(Glucanosyltransferase)IPR017853(Glycoside hydrolase superfamily)	SignalP_EUK	#N/A	GH72	0	0	0.0376371	0.0125457	0.0125457	0	0.0592551	0.0762406	0.0451652	0.0231088	-0.152466	NA
Pm_g7804.t1	#N/A	PF03198(Glucanosyltransferase)	IPR004886(Glucanosyltransferase)IPR017853(Glycoside hydrolase superfamily)	SignalP_EUK	#N/A	GH72	678.106	687.79	175.86	513.918	169.052	194.553	636.853	89.6109	307.006	167.683	0.490776	0.634813
Pm_g7235.t1	#N/A	PF03198(Glucanosyltransferase)	IPR004886(Glucanosyltransferase)IPR017853(Glycoside hydrolase superfamily)	SignalP_EUK	#N/A	GH72	3.07863	2.17072	2.48122	2.57686	0.266416	2.56698	2.42829	1.69802	2.2311	0.269528	0.231035	0.737483
Pm_g2538.t1	#N/A	PF03198(Glucanosyltransferase)	IPR017853(Glycoside hydrolase superfamily)IPR004886(Glucanosyltransferase)	SignalP_EUK	TMHMM;TMhelixRegion of a membrane-bound protein predicted to be embedded in the membrane.;	GH72	339.597	274.815	73.7837	229.399	80.0233	204.012	367.087	177.959	249.686	59.1804	-0.0553812	0.962266
Pm_g2537.t1	#N/A	PF03198(Glucanosyltransferase)PF06071(Protein of unknown function (DUF933))PF01926(50S ribosome-binding GTPase)	IPR004886(Glucanosyltransferase)IPR012675(Beta-grasp domain superfamily)IPR013029(YchF, C-terminal domain)IPR006073(GTP binding domain)IPR027417(P-loop containing nucleoside triphosphate hydrolase)IPR017853(Glycoside hydrolase superfamily)IPR004396(Ribosome-binding ATPase YchF/Obg-like ATPase 1)IPR031167(OBG-type guanine nucleotide-binding (G) domain)IPR023192(TGS-like domain superfamily)IPR01267…	SignalP_EUK	TMHMM;TMhelixRegion of a membrane-bound protein predicted to be embedded in the membrane.;	GH72	52.4609	71.1078	70.3038	64.6242	6.08605	88.1849	102.951	78.4011	89.8455	7.1353	-0.408942	0.179249
Pm_g22273.t1	#N/A	PF03198(Glucanosyltransferase)	IPR004886(Glucanosyltransferase)IPR017853(Glycoside hydrolase superfamily)	#N/A	#N/A	GH72	705.835	693.515	656.511	685.287	14.8213	801.348	725.269	758.47	761.695	22.0211	-0.0916032	0.751971
Pm_g18905.t1	#N/A	PF03198(Glucanosyltransferase)	IPR017853(Glycoside hydrolase superfamily)IPR004886(Glucanosyltransferase)	#N/A	#N/A	GH72	0	0	0	0	0	0	0.380411	0	0.126804	0.126804	-0.362257	NA
Pm_g10277.t1	DW_Pm_interaction	PF03198(Glucanosyltransferase)	IPR000742(EGF-like domain)IPR013032(EGF-like, conserved site)IPR004886(Glucanosyltransferase)IPR017853(Glycoside hydrolase superfamily)	SignalP_EUK	TMHMM;TMhelixRegion of a membrane-bound protein predicted to be embedded in the membrane.;	GH72	21.2469	14.2581	38.3521	24.6191	7.15678	11.5364	10.1683	4.31606	8.67359	2.21427	1.39002	0.00305855
Pm_g3515.t1	#N/A	#N/A	IPR008928(Six-hairpin glycosidase superfamily)	SignalP_EUK	#N/A	GH78	0.0786955	0.260365	0	0.11302	0.0770956	0.105332	0	0.370676	0.15867	0.110278	-0.122379	0.919478
Pm_g12124.t1	#N/A	PF17389(Bacterial alpha-L-rhamnosidase 6 hairpin glycosidase domain)PF17390(Bacterial alpha-L-rhamnosidase C-terminal domain)	IPR008928(Six-hairpin glycosidase superfamily)IPR035396(Alpha-L-rhamnosidase, six-hairpin glycosidase domain)IPR035398(Alpha-L-rhamnosidase C-terminal domain)IPR012341(Six-hairpin glycosidase-like superfamily)	SignalP_EUK	#N/A	GH78	0	0	0.16566	0.0552201	0.0552201	0	0.111777	0.143818	0.085198	0.0435916	-0.119713	0.911221
Pm_g952.t1	#N/A	PF03639(Glycosyl hydrolase family 81 N-terminal domain)PF17652(Glycosyl hydrolase family 81 C-terminal domain)	IPR040451(Glycosyl hydrolase family 81, N-terminal)IPR005200(Endo-1,3(4)-beta-glucanase)IPR040720(Glycosyl hydrolase family 81, C-terminal domain)	#N/A	TMHMM;TMhelixRegion of a membrane-bound protein predicted to be embedded in the membrane.;	GH81	71.4312	67.7439	77.7203	72.2985	2.91239	61.5971	46.5308	69.1589	59.0956	6.65085	0.345855	0.225643
Pm_g9305.t1	#N/A	PF17652(Glycosyl hydrolase family 81 C-terminal domain)PF03639(Glycosyl hydrolase family 81 N-terminal domain)	IPR040720(Glycosyl hydrolase family 81, C-terminal domain)IPR005200(Endo-1,3(4)-beta-glucanase)IPR040451(Glycosyl hydrolase family 81, N-terminal)	SignalP_EUK	#N/A	GH81	5.97353	5.00041	5.14005	5.37133	0.303785	8.13995	5.57058	3.43841	5.71632	1.35917	-0.032317	0.965456
Pm_g9297.t2	#N/A	PF03639(Glycosyl hydrolase family 81 N-terminal domain)PF17652(Glycosyl hydrolase family 81 C-terminal domain)	IPR040451(Glycosyl hydrolase family 81, N-terminal)IPR005200(Endo-1,3(4)-beta-glucanase)IPR040720(Glycosyl hydrolase family 81, C-terminal domain)	SignalP_EUK	#N/A	GH81	1.12694	0.546418	0.490526	0.721294	0.203463	0.416107	0.284522	0.993649	0.564759	0.217783	0.314114	0.757247
Pm_g9297.t1	#N/A	PF03639(Glycosyl hydrolase family 81 N-terminal domain)PF17652(Glycosyl hydrolase family 81 C-terminal domain)	IPR040451(Glycosyl hydrolase family 81, N-terminal)IPR040720(Glycosyl hydrolase family 81, C-terminal domain)IPR005200(Endo-1,3(4)-beta-glucanase)	SignalP_EUK	#N/A	GH81	0	0	0	0	0	0	0	0	0	0	NA	NA
Pm_g21300.t1	#N/A	PF17652(Glycosyl hydrolase family 81 C-terminal domain)PF03639(Glycosyl hydrolase family 81 N-terminal domain)	IPR040720(Glycosyl hydrolase family 81, C-terminal domain)IPR005200(Endo-1,3(4)-beta-glucanase)IPR040451(Glycosyl hydrolase family 81, N-terminal)	SignalP_EUK	#N/A	GH81	0.976205	1.29192	1.10254	1.12356	0.0917418	2.4826	6.19451	4.11647	4.26453	1.07409	-1.67908	0.000215478
Pm_g21299.t1	#N/A	PF17652(Glycosyl hydrolase family 81 C-terminal domain)PF03639(Glycosyl hydrolase family 81 N-terminal domain)	IPR040720(Glycosyl hydrolase family 81, C-terminal domain)IPR040451(Glycosyl hydrolase family 81, N-terminal)IPR005200(Endo-1,3(4)-beta-glucanase)	SignalP_EUK	#N/A	GH81	0.0355767	0	0	0.0118589	0.0118589	0	0.0372119	0	0.012404	0.012404	-0.0439389	NA
Pm_g21298.t1	#N/A	PF04998(RNA polymerase Rpb1, domain 5)PF17652(Glycosyl hydrolase family 81 C-terminal domain)PF03639(Glycosyl hydrolase family 81 N-terminal domain)	IPR007081(RNA polymerase Rpb1, domain 5)IPR040720(Glycosyl hydrolase family 81, C-terminal domain)IPR040451(Glycosyl hydrolase family 81, N-terminal)IPR005200(Endo-1,3(4)-beta-glucanase)	SignalP_EUK	#N/A	GH81	0.184999	0.153018	0.0819378	0.139985	0.0304565	0.371426	0.258002	0.16598	0.265136	0.0594145	-0.535775	0.601633
Pm_g20549.t1	#N/A	PF17652(Glycosyl hydrolase family 81 C-terminal domain)PF03639(Glycosyl hydrolase family 81 N-terminal domain)	IPR040720(Glycosyl hydrolase family 81, C-terminal domain)IPR005200(Endo-1,3(4)-beta-glucanase)IPR040451(Glycosyl hydrolase family 81, N-terminal)	#N/A	#N/A	GH81	21.7523	22.7919	15.1789	19.9077	2.38337	31.8507	43.3282	42.7322	39.3037	3.73047	-0.888679	0.00266954
Pm_g1319.t1	#N/A	PF17652(Glycosyl hydrolase family 81 C-terminal domain)PF03639(Glycosyl hydrolase family 81 N-terminal domain)	IPR040720(Glycosyl hydrolase family 81, C-terminal domain)IPR005200(Endo-1,3(4)-beta-glucanase)IPR040451(Glycosyl hydrolase family 81, N-terminal)	SignalP_EUK	#N/A	GH81	0	0	0	0	0	0	0	0	0	0	NA	NA
Pm_g12842.t1	UP_Pm_interaction	PF03639(Glycosyl hydrolase family 81 N-terminal domain)PF17652(Glycosyl hydrolase family 81 C-terminal domain)	IPR040451(Glycosyl hydrolase family 81, N-terminal)IPR040720(Glycosyl hydrolase family 81, C-terminal domain)IPR005200(Endo-1,3(4)-beta-glucanase)	SignalP_EUK	#N/A	GH81	9.82462	5.69153	6.34934	7.28849	1.2822	14.4804	15.5942	21.4534	17.176	2.16272	-1.11375	0.000969017
Pm_g12838.t1	#N/A	PF03639(Glycosyl hydrolase family 81 N-terminal domain)PF17652(Glycosyl hydrolase family 81 C-terminal domain)	IPR005200(Endo-1,3(4)-beta-glucanase)IPR040451(Glycosyl hydrolase family 81, N-terminal)IPR040720(Glycosyl hydrolase family 81, C-terminal domain)	SignalP_EUK	#N/A	GH81	0.955702	0.537533	0.330166	0.6078	0.183963	0.562844	0.599777	0.771704	0.644775	0.0643539	-0.0277914	0.98159
Pm_g12834.t1	#N/A	PF17652(Glycosyl hydrolase family 81 C-terminal domain)PF03639(Glycosyl hydrolase family 81 N-terminal domain)	IPR040720(Glycosyl hydrolase family 81, C-terminal domain)IPR040451(Glycosyl hydrolase family 81, N-terminal)IPR005200(Endo-1,3(4)-beta-glucanase)	#N/A	#N/A	GH81	86.0939	123.304	136.659	115.352	15.1286	79.9998	74.9155	18.5828	57.8327	19.6797	0.930591	0.0712627
Pm_g12833.t1	#N/A	PF03639(Glycosyl hydrolase family 81 N-terminal domain)PF17652(Glycosyl hydrolase family 81 C-terminal domain)	IPR040451(Glycosyl hydrolase family 81, N-terminal)IPR005200(Endo-1,3(4)-beta-glucanase)IPR040720(Glycosyl hydrolase family 81, C-terminal domain)	SignalP_EUK	#N/A	GH81	0	0	0	0	0	0	0	0	0	0	NA	NA
Pm_g12830.t1	#N/A	PF03639(Glycosyl hydrolase family 81 N-terminal domain)PF17652(Glycosyl hydrolase family 81 C-terminal domain)	IPR040451(Glycosyl hydrolase family 81, N-terminal)IPR005200(Endo-1,3(4)-beta-glucanase)IPR040720(Glycosyl hydrolase family 81, C-terminal domain)	SignalP_EUK	#N/A	GH81	0.173082	0.357903	0.344968	0.291984	0.0595683	1.35139	0.905185	0.465863	0.907479	0.255632	-1.2176	0.0830214
Pm_g1092.t1	#N/A	PF03639(Glycosyl hydrolase family 81 N-terminal domain)PF17652(Glycosyl hydrolase family 81 C-terminal domain)	IPR040451(Glycosyl hydrolase family 81, N-terminal)IPR040720(Glycosyl hydrolase family 81, C-terminal domain)IPR005200(Endo-1,3(4)-beta-glucanase)	#N/A	TMHMM;TMhelixRegion of a membrane-bound protein predicted to be embedded in the membrane.;	GH81	29.3033	33.5969	42.2735	35.0579	3.81477	42.7536	38.2397	50.0547	43.6826	3.44221	-0.248312	0.445683
Pm_g10804.t1	#N/A	PF12971(Alpha-N-acetylglucosaminidase (NAGLU) N-terminal domain)PF12972(Alpha-N-acetylglucosaminidase (NAGLU) C-terminal domain)PF05089(Alpha-N-acetylglucosaminidase (NAGLU) tim-barrel domain)	IPR029018(Beta-hexosaminidase-like, domain 2)IPR017853(Glycoside hydrolase superfamily)IPR024240(Alpha-N-acetylglucosaminidase, N-terminal)IPR024732(Alpha-N-acetylglucosaminidase, C-terminal)IPR024733(Alpha-N-acetylglucosaminidase, tim-barrel domain)IPR007781(Alpha-N-acetylglucosaminidase)	SignalP_EUK	#N/A	GH89	131.792	106.403	129.134	122.443	8.05666	131.675	134.324	169.277	145.092	12.1168	-0.17932	0.571587
Pm_g6461.t1	#N/A	PF00201(UDP-glucoronosyl and UDP-glucosyl transferase)	IPR002213(UDP-glucuronosyl/UDP-glucosyltransferase)	SignalP_EUK	#N/A	GT1	0.528321	0.174796	1.71989	0.807668	0.467387	0.636433	0.331562	0.213302	0.393766	0.126045	0.673173	0.483907
Pm_g22513.t1	#N/A	PF00201(UDP-glucoronosyl and UDP-glucosyl transferase)	IPR002213(UDP-glucuronosyl/UDP-glucosyltransferase)	SignalP_EUK	#N/A	GT1	8.80702	6.04988	10.5121	8.45633	1.30001	7.6589	9.94043	12.0533	9.8842	1.26886	-0.155283	0.780305
Pm_g21978.t1	UP_Pm_interaction	PF03033(Glycosyltransferase family 28 N-terminal domain)	IPR004276(Glycosyltransferase family 28, N-terminal domain)	#N/A	#N/A	GT1	27.1938	21.1955	17.2276	21.8723	2.89685	128.035	194.333	94.3576	138.909	29.3681	-2.46984	1.28029e-15
Pm_g14764.t1	#N/A	PF00201(UDP-glucoronosyl and UDP-glucosyl transferase)	IPR002213(UDP-glucuronosyl/UDP-glucosyltransferase)	SignalP_EUK	TMHMM;TMhelixRegion of a membrane-bound protein predicted to be embedded in the membrane.;	GT1	14.526	12.9525	14.699	14.0591	0.555588	17.0827	15.7206	15.9894	16.2642	0.416515	-0.147431	0.679186
Pm_g6964.t1	#N/A	PF02684(Lipid-A-disaccharide synthetase)	IPR003835(Glycosyl transferase, family 19)	#N/A	#N/A	GT19	16.7478	15.4694	19.1294	17.1155	1.07241	19.8001	15.6939	15.5711	17.0217	1.38966	0.0654943	0.888913
Pm_g1112.t1	#N/A	PF03552(Cellulose synthase)PF13886(Domain of unknown function (DUF4203))	IPR005150(Cellulose synthase)IPR029044(Nucleotide-diphospho-sugar transferases)IPR025256(Domain of unknown function DUF4203)	#N/A	TMHMM;TMhelixRegion of a membrane-bound protein predicted to be embedded in the membrane.;	GT2_Cellulose_synt	2624.09	2519.55	2237.59	2460.41	115.426	1647.33	1592.56	1239.54	1493.14	127.783	0.756629	0.0015672
Pm_g17224.t1	#N/A	PF01644(Chitin synthase)PF08407(Chitin synthase N-terminal)	IPR004835(Chitin synthase)IPR004834(Fungal chitin synthase)IPR013616(Chitin synthase N-terminal)IPR029044(Nucleotide-diphospho-sugar transferases)	#N/A	TMHMM;TMhelixRegion of a membrane-bound protein predicted to be embedded in the membrane.;	GT2_Chitin_synth_1	35.0105	47.5139	26.7908	36.4384	6.02472	46.8195	53.782	31.8547	44.1521	6.46885	-0.213408	0.657871
Pm_g12675.t1	#N/A	PF08407(Chitin synthase N-terminal)PF01644(Chitin synthase)	IPR004835(Chitin synthase)IPR036181(MIT domain superfamily)IPR013616(Chitin synthase N-terminal)IPR007330(MIT)IPR004834(Fungal chitin synthase)	#N/A	TMHMM;TMhelixRegion of a membrane-bound protein predicted to be embedded in the membrane.;	GT2_Chitin_synth_1	15.9367	26.5416	14.0217	18.8333	3.89359	22.0228	29.8244	15.2451	22.3641	4.21213	-0.185837	0.748917
Pm_g20887.t1	#N/A	PF13632(Glycosyl transferase family group 2)PF00169(PH domain)	IPR001173(Glycosyltransferase 2-like)IPR029044(Nucleotide-diphospho-sugar transferases)IPR001849(Pleckstrin homology domain)IPR011993(PH-like domain superfamily)	#N/A	TMHMM;TMhelixRegion of a membrane-bound protein predicted to be embedded in the membrane.;	GT2_Glyco_trans_2_3	535.24	426.491	271.504	411.079	76.5229	615.845	804.25	587.58	669.225	68.0036	-0.616811	0.0889239
Pm_g1166.t1	#N/A	PF13632(Glycosyl transferase family group 2)PF00169(PH domain)	IPR029044(Nucleotide-diphospho-sugar transferases)IPR011993(PH-like domain superfamily)IPR001849(Pleckstrin homology domain)IPR001173(Glycosyltransferase 2-like)	#N/A	TMHMM;TMhelixRegion of a membrane-bound protein predicted to be embedded in the membrane.;	GT2_Glyco_trans_2_3	122.668	123.97	77.1834	107.94	15.3831	86.8193	104.993	61.6659	84.4928	12.5615	0.385674	0.335568
Pm_g108.t1	#N/A	PF00169(PH domain)PF13632(Glycosyl transferase family group 2)	IPR029044(Nucleotide-diphospho-sugar transferases)IPR011993(PH-like domain superfamily)IPR001849(Pleckstrin homology domain)IPR001173(Glycosyltransferase 2-like)	#N/A	TMHMM;TMhelixRegion of a membrane-bound protein predicted to be embedded in the membrane.;	GT2_Glyco_trans_2_3	129.582	112.354	82.0782	108.005	13.8845	89.1495	105.151	63.8384	86.0462	12.0263	0.363483	0.345843
Pm_g22507.t1	#N/A	PF00535(Glycosyl transferase family 2)	IPR001173(Glycosyltransferase 2-like)IPR029044(Nucleotide-diphospho-sugar transferases)	#N/A	TMHMM;TMhelixRegion of a membrane-bound protein predicted to be embedded in the membrane.;	GT2_Glycos_transf_2	95.7559	86.2718	74.532	85.5199	6.13834	69.7481	77.2442	64.992	70.6614	3.56626	0.321496	0.282351
Pm_g20832.t1	#N/A	PF00535(Glycosyl transferase family 2)	IPR001173(Glycosyltransferase 2-like)IPR029044(Nucleotide-diphospho-sugar transferases)IPR039528(DPM1-like)	#N/A	#N/A	GT2_Glycos_transf_2	161.431	171.868	201.276	178.191	11.9291	142.742	96.9757	129.185	122.968	13.5725	0.581049	0.0325438
Pm_g7049.t1	#N/A	PF02358(Trehalose-phosphatase)PF00982(Glycosyltransferase family 20)	IPR036412(HAD-like superfamily)IPR003337(Trehalose-phosphatase)IPR023214(HAD superfamily)IPR001830(Glycosyl transferase, family 20)	#N/A	#N/A	GT20	10.1075	12.6188	11.3974	11.3746	0.725056	14.489	13.2426	16.2435	14.6584	0.870414	-0.296321	0.310925
Pm_g5231.t1	#N/A	PF00982(Glycosyltransferase family 20)PF02358(Trehalose-phosphatase)	IPR023214(HAD superfamily)IPR001830(Glycosyl transferase, family 20)IPR036412(HAD-like superfamily)IPR003337(Trehalose-phosphatase)	#N/A	#N/A	GT20	5.43641	6.94437	4.20886	5.52988	0.791055	10.6214	12.9775	9.46983	11.0229	1.0323	-0.898459	0.00642538
Pm_g3471.t1	#N/A	PF00982(Glycosyltransferase family 20)	IPR001830(Glycosyl transferase, family 20)	#N/A	#N/A	GT20	10.1275	10.0008	12.0836	10.7373	0.674128	10.2358	14.2681	10.5698	11.6912	1.29204	-0.0678369	0.912897
Pm_g22576.t1	#N/A	PF02358(Trehalose-phosphatase)PF00686(Starch binding domain)PF00982(Glycosyltransferase family 20)	IPR003337(Trehalose-phosphatase)IPR002044(Carbohydrate binding module family 20)IPR013783(Immunoglobulin-like fold)IPR023214(HAD superfamily)IPR001830(Glycosyl transferase, family 20)IPR013784(Carbohydrate-binding-like fold)IPR036412(HAD-like superfamily)	#N/A	#N/A	GT20	47.5816	45.1121	51.8903	48.1946	1.98057	59.2821	77.7535	61.7358	66.2571	5.79166	-0.394928	0.159313
Pm_g22026.t1	#N/A	PF02358(Trehalose-phosphatase)PF00982(Glycosyltransferase family 20)	IPR003337(Trehalose-phosphatase)IPR001830(Glycosyl transferase, family 20)IPR002044(Carbohydrate binding module family 20)IPR023214(HAD superfamily)IPR036412(HAD-like superfamily)IPR006379(HAD-superfamily hydrolase, subfamily IIB)	#N/A	#N/A	GT20	55.5283	74.3058	61.1724	63.6688	5.56246	70.8744	89.7459	83.8368	81.4857	5.57312	-0.291572	0.335568
Pm_g2187.t1	#N/A	PF02358(Trehalose-phosphatase)PF00982(Glycosyltransferase family 20)	IPR003337(Trehalose-phosphatase)IPR001830(Glycosyl transferase, family 20)IPR012766(Alpha,alpha-trehalose-phosphate synthase)IPR036412(HAD-like superfamily)IPR023214(HAD superfamily)	#N/A	#N/A	GT20	29.4959	29.44	26.1162	28.3507	1.11737	32.178	44.0258	28.9347	35.0462	4.58639	-0.245888	0.501445
Pm_g16995.t1	#N/A	PF00982(Glycosyltransferase family 20)PF02358(Trehalose-phosphatase)	IPR001830(Glycosyl transferase, family 20)IPR003337(Trehalose-phosphatase)IPR036412(HAD-like superfamily)IPR006379(HAD-superfamily hydrolase, subfamily IIB)IPR023214(HAD superfamily)	#N/A	#N/A	GT20	31.0925	31.6731	32.268	31.6779	0.339351	27.5546	25.401	23.0362	25.3306	1.30485	0.371271	0.149628
Pm_g16239.t1	#N/A	PF02358(Trehalose-phosphatase)PF00982(Glycosyltransferase family 20)	IPR003337(Trehalose-phosphatase)IPR036412(HAD-like superfamily)IPR023214(HAD superfamily)IPR001830(Glycosyl transferase, family 20)	#N/A	#N/A	GT20	12.1514	13.5904	6.42325	10.7217	2.18899	22.4873	24.6461	19.3394	22.1576	1.54075	-0.932511	0.0143517
Pm_g5656.t1	#N/A	PF03901(Alg9-like mannosyltransferase family)	IPR039485(Dol-P-Man:Man(7)GlcNAc(2)-PP-Dol alpha-1,6-mannosyltransferase)IPR005599(GPI mannosyltransferase)	SignalP_EUK	TMHMM;TMhelixRegion of a membrane-bound protein predicted to be embedded in the membrane.;	GT22	17.943	15.728	13.795	15.822	1.19835	21.9773	17.1152	14.9593	18.0173	2.07551	-0.124931	0.789145
Pm_g2269.t1	#N/A	PF03901(Alg9-like mannosyltransferase family)	IPR005599(GPI mannosyltransferase)IPR039521(GPI mannosyltransferase 3)	#N/A	TMHMM;TMhelixRegion of a membrane-bound protein predicted to be embedded in the membrane.;	GT22	32.6172	36.8246	30.8672	33.4363	1.76786	31.936	39.1625	33.8041	34.9675	2.16571	-0.00964465	0.98375
Pm_g20822.t1	#N/A	PF03901(Alg9-like mannosyltransferase family)	IPR039484(Alpha-1,2-mannosyltransferase ALG9-like)IPR005599(GPI mannosyltransferase)	#N/A	TMHMM;TMhelixRegion of a membrane-bound protein predicted to be embedded in the membrane.;	GT22	13.4252	14.1219	15.447	14.3314	0.592986	24.3498	19.3335	21.406	21.6964	1.45534	-0.521199	0.061756
Pm_g19972.t1	#N/A	PF03901(Alg9-like mannosyltransferase family)	IPR005599(GPI mannosyltransferase)	SignalP_EUK	TMHMM;TMhelixRegion of a membrane-bound protein predicted to be embedded in the membrane.;	GT22	8.84997	8.41201	6.46431	7.90876	0.733207	12.4345	8.18274	11.976	10.8644	1.34736	-0.374146	0.357979
Pm_g9451.t1	#N/A	PF06427(UDP-glucose:Glycoprotein Glucosyltransferase)PF18401(Thioredoxin-like domain)PF18400(Thioredoxin-like domain)PF18402(Thioredoxin-like domain)PF18404(Glucosyltransferase 24)	IPR009448(UDP-glucose:Glycoprotein Glucosyltransferase)IPR040694(UGGT, thioredoxin-like domain 2)IPR029044(Nucleotide-diphospho-sugar transferases)IPR040693(UGGT, thioredoxin-like domain 1)IPR040692(UGGT, thioredoxin-like domain 3)IPR040497(Glucosyltransferase 24, catalytic domain)	SignalP_EUK	#N/A	GT24	8.28443	13.4311	6.11671	9.27741	2.16907	16.959	20.8074	15.4354	17.7339	1.59844	-0.829488	0.0282945
Pm_g1559.t1	#N/A	PF04413(3-Deoxy-D-manno-octulosonic-acid transferase (kdotransferase))	IPR038107(3-deoxy-D-manno-octulosonic-acid transferase, N-terminal domain superfamily)IPR039901(3-deoxy-D-manno-octulosonic acid transferase)IPR007507(3-deoxy-D-manno-octulosonic-acid transferase, N-terminal)	#N/A	#N/A	GT30	53.7915	44.0777	40.1522	46.0071	4.05378	41.6218	28.1319	34.6773	34.8103	3.89475	0.449274	0.15945
Pm_g6511.t1	#N/A	PF02434(Fringe-like)	IPR003378(Fringe-like)	SignalP_EUK	#N/A	GT31	24.5484	24.5475	30.2245	26.4401	1.8922	26.7274	21.2056	19.7236	22.5522	2.131	0.278504	0.426334
Pm_g6509.t1	#N/A	PF02434(Fringe-like)	IPR003378(Fringe-like)	SignalP_EUK	#N/A	GT31	13.2452	11.0651	12.1875	12.1659	0.629447	11.5235	7.96605	9.98215	9.82391	1.03	0.35551	0.36195
Pm_g6508.t1	#N/A	PF02434(Fringe-like)	IPR003378(Fringe-like)	#N/A	TMHMM;TMhelixRegion of a membrane-bound protein predicted to be embedded in the membrane.;	GT31	5.64246	6.47023	8.81785	6.97685	0.951012	8.5822	9.18804	9.49196	9.0874	0.267402	-0.30212	0.510537
Pm_g11819.t1	#N/A	PF02434(Fringe-like)	IPR003378(Fringe-like)	SignalP_EUK	TMHMM;TMhelixRegion of a membrane-bound protein predicted to be embedded in the membrane.;	GT31	27.6121	23.5214	34.5953	28.5763	3.23289	22.2955	19.4634	17.3683	19.709	1.42765	0.56984	0.0840289
Pm_g7355.t1	#N/A	PF04488(Glycosyltransferase sugar-binding region containing DXD motif)	IPR029044(Nucleotide-diphospho-sugar transferases)IPR007577(Glycosyltransferase, DXD sugar-binding motif)IPR039367(Initiation-specific alpha-1,6-mannosyltransferase Och1-like)	#N/A	#N/A	GT32	1.81527	1.93939	2.16075	1.9718	0.10104	0.708664	3.24362	1.22149	1.72459	0.773807	0.170133	0.871896
Pm_g15153.t1	#N/A	PF04488(Glycosyltransferase sugar-binding region containing DXD motif)	IPR029044(Nucleotide-diphospho-sugar transferases)IPR007577(Glycosyltransferase, DXD sugar-binding motif)	#N/A	#N/A	GT32	2.2606	2.24377	4.08507	2.86315	0.61098	1.9365	2.83741	2.06876	2.28089	0.280866	0.320261	0.690995
Pm_g608.t1	#N/A	PF13692(Glycosyl transferases group 1)PF13579(Glycosyl transferase 4-like domain)	IPR026051(Chitobiosyldiphosphodolichol beta-mannosyltransferase ALG1-like)IPR028098(Glycosyltransferase subfamily 4-like, N-terminal domain)	#N/A	TMHMM;TMhelixRegion of a membrane-bound protein predicted to be embedded in the membrane.;	GT33	10.4314	11.5696	12.7186	11.5732	0.660259	9.36109	10.5389	10.5289	10.143	0.390953	0.238438	0.54391
Pm_g22362.t2	#N/A	PF08288(PIGA (GPI anchor biosynthesis))PF00534(Glycosyl transferases group 1)	IPR013234(PIGA, GPI anchor biosynthesis)IPR001296(Glycosyl transferase, family 1)	#N/A	TMHMM;TMhelixRegion of a membrane-bound protein predicted to be embedded in the membrane.;	GT4	3.18349	2.26997	1.96914	2.4742	0.365124	1.17546	5.74105	1.99442	2.97031	1.4054	-0.192711	0.840132
Pm_g22362.t1	#N/A	PF00534(Glycosyl transferases group 1)	IPR001296(Glycosyl transferase, family 1)	#N/A	TMHMM;TMhelixRegion of a membrane-bound protein predicted to be embedded in the membrane.;	GT4	0	0	0	0	0	0	0	0	0	0	NA	NA
Pm_g19389.t1	UP_Pm_interaction	PF13439(Glycosyltransferase Family 4)PF00534(Glycosyl transferases group 1)	IPR028098(Glycosyltransferase subfamily 4-like, N-terminal domain)IPR001296(Glycosyl transferase, family 1)IPR027054(Mannosyltransferase ALG2)	#N/A	TMHMM;TMhelixRegion of a membrane-bound protein predicted to be embedded in the membrane.;	GT4	12.5052	10.7432	6.50195	9.9168	1.78158	22.6408	21.0418	22.1953	21.9593	0.476459	-1.0325	0.00258266
Pm_g10449.t1	#N/A	PF00534(Glycosyl transferases group 1)PF15924(ALG11 mannosyltransferase N-terminus)	IPR001296(Glycosyl transferase, family 1)IPR031814(ALG11 mannosyltransferase, N-terminal)	#N/A	TMHMM;TMhelixRegion of a membrane-bound protein predicted to be embedded in the membrane.;	GT4	22.5457	23.5846	29.2763	25.1355	2.092	22.5118	16.8353	22.5535	20.6335	1.89917	0.337228	0.314615
Pm_g4829.t1	#N/A	PF02225(PA domain)PF13844(Glycosyl transferase family 41)	IPR003137(PA domain)IPR029489(O-GlcNAc transferase, C-terminal)	SignalP_EUK	#N/A	GT41	0.419826	0.312526	0.0557835	0.262712	0.108001	0.224772	0.131737	0.113	0.156503	0.0345605	0.404418	0.718362
Pm_g15493.t1	#N/A	PF14559(Tetratricopeptide repeat)PF13844(Glycosyl transferase family 41)PF13432(Tetratricopeptide repeat)	IPR019734(Tetratricopeptide repeat)IPR029489(O-GlcNAc transferase, C-terminal)IPR013026(Tetratricopeptide repeat-containing domain)IPR011990(Tetratricopeptide-like helical domain superfamily)	SignalP_EUK	#N/A	GT41	36.555	28.9189	32.7055	32.7265	2.20439	29.8343	23.847	29.3544	27.6786	1.92077	0.295889	0.308743
Pm_g8056.t1	#N/A	PF00083(Sugar (and other) transporter)PF02364(1,3-beta-glucan synthase component)PF14288(1,3-beta-glucan synthase subunit FKS1, domain-1)	IPR005828(Major facilitator, sugar transporter-like)IPR003440(Glycosyl transferase, family 48)IPR026899(1,3-beta-glucan synthase subunit FKS1-like, domain-1)IPR020846(Major facilitator superfamily domain)IPR036259(MFS transporter superfamily)IPR005829(Sugar transporter, conserved site)	#N/A	TMHMM;TMhelixRegion of a membrane-bound protein predicted to be embedded in the membrane.;	GT48	66.4789	77.4893	54.7166	66.2283	6.5751	68.3315	69.3107	47.265	61.6357	7.1909	0.152217	0.71664
Pm_g8039.t1	#N/A	PF14288(1,3-beta-glucan synthase subunit FKS1, domain-1)PF02364(1,3-beta-glucan synthase component)PF00083(Sugar (and other) transporter)	IPR026899(1,3-beta-glucan synthase subunit FKS1-like, domain-1)IPR003440(Glycosyl transferase, family 48)IPR020846(Major facilitator superfamily domain)IPR005828(Major facilitator, sugar transporter-like)IPR036259(MFS transporter superfamily)	#N/A	TMHMM;TMhelixRegion of a membrane-bound protein predicted to be embedded in the membrane.;	GT48	21.9569	31.9308	19.3549	24.4142	3.83262	33.0183	43.6765	21.6232	32.7726	6.36744	-0.354229	0.430958
Pm_g4212.t1	#N/A	PF00083(Sugar (and other) transporter)PF02364(1,3-beta-glucan synthase component)PF14288(1,3-beta-glucan synthase subunit FKS1, domain-1)	IPR005828(Major facilitator, sugar transporter-like)IPR036259(MFS transporter superfamily)IPR019793(Peroxidases heam-ligand binding site)IPR003440(Glycosyl transferase, family 48)IPR026899(1,3-beta-glucan synthase subunit FKS1-like, domain-1)	#N/A	TMHMM;TMhelixRegion of a membrane-bound protein predicted to be embedded in the membrane.;	GT48	32.2603	44.1594	25.1222	33.8473	5.55255	37.2661	40.249	23.8337	33.7829	5.04859	0.0524312	0.925405
Pm_g4200.t1	#N/A	PF02364(1,3-beta-glucan synthase component)PF00083(Sugar (and other) transporter)PF14288(1,3-beta-glucan synthase subunit FKS1, domain-1)	IPR003440(Glycosyl transferase, family 48)IPR036259(MFS transporter superfamily)IPR026899(1,3-beta-glucan synthase subunit FKS1-like, domain-1)IPR005828(Major facilitator, sugar transporter-like)	#N/A	TMHMM;TMhelixRegion of a membrane-bound protein predicted to be embedded in the membrane.;	GT48	0	0	0.00788526	0.00262842	0.00262842	0	0	0.015973	0.00532434	0.00532434	-0.0476167	NA
Pm_g21212.t1	#N/A	PF02364(1,3-beta-glucan synthase component)PF14288(1,3-beta-glucan synthase subunit FKS1, domain-1)	IPR026899(1,3-beta-glucan synthase subunit FKS1-like, domain-1)IPR003440(Glycosyl transferase, family 48)	#N/A	TMHMM;TMhelixRegion of a membrane-bound protein predicted to be embedded in the membrane.;	GT48	210.154	247.011	180.11	212.425	19.3459	240.101	253.416	158.962	217.493	29.5167	0.0183581	0.972872
Pm_g21211.t1	#N/A	PF14288(1,3-beta-glucan synthase subunit FKS1, domain-1)PF02364(1,3-beta-glucan synthase component)	IPR026899(1,3-beta-glucan synthase subunit FKS1-like, domain-1)IPR003440(Glycosyl transferase, family 48)	#N/A	TMHMM;TMhelixRegion of a membrane-bound protein predicted to be embedded in the membrane.;	GT48	108.463	88.2482	60.7524	85.8213	13.8263	175.771	185.969	175.855	179.198	3.38552	-0.966368	0.000591526
Pm_g15068.t1	#N/A	PF02364(1,3-beta-glucan synthase component)PF00083(Sugar (and other) transporter)PF14288(1,3-beta-glucan synthase subunit FKS1, domain-1)	IPR003440(Glycosyl transferase, family 48)IPR036259(MFS transporter superfamily)IPR026899(1,3-beta-glucan synthase subunit FKS1-like, domain-1)IPR005828(Major facilitator, sugar transporter-like)	#N/A	TMHMM;TMhelixRegion of a membrane-bound protein predicted to be embedded in the membrane.;	GT48	1.16315	1.53147	0.678132	1.12425	0.247103	2.60535	2.756	2.0126	2.45798	0.226898	-0.994171	0.019707
Pm_g7946.t1	#N/A	PF05007(Mannosyltransferase (PIG-M))	IPR007704(GPI mannosyltransferase 1)	SignalP_EUK	TMHMM;TMhelixRegion of a membrane-bound protein predicted to be embedded in the membrane.;	GT50	24.7947	25.6078	17.096	22.4995	2.71193	36.506	37.2192	31.5647	35.0966	1.77792	-0.563571	0.0843478
Pm_g1761.t1	#N/A	PF03155(ALG6, ALG8 glycosyltransferase family)	IPR004856(Glycosyl transferase, ALG6/ALG8)IPR039487(Dolichyl pyrophosphate Glc1Man9GlcNAc2 alpha-1,3-glucosyltransferase)	#N/A	TMHMM;TMhelixRegion of a membrane-bound protein predicted to be embedded in the membrane.;	GT57	12.7829	15.2815	10.8147	12.9597	1.29248	14.3027	15.4074	13.2383	14.3161	0.626179	-0.0855247	0.860698
Pm_g15227.t1	#N/A	PF03155(ALG6, ALG8 glycosyltransferase family)	IPR004856(Glycosyl transferase, ALG6/ALG8)IPR039488(Dolichyl pyrophosphate Man9GlcNAc2 alpha-1,3-glucosyltransferase)	#N/A	TMHMM;TMhelixRegion of a membrane-bound protein predicted to be embedded in the membrane.;	GT57	29.9656	29.4437	29.0856	29.4983	0.255507	32.7837	40.568	29.8165	34.3894	3.20582	-0.163858	0.661851
Pm_g5128.t1	#N/A	PF05208(ALG3 protein)	IPR007873(Glycosyltransferase, ALG3)	#N/A	TMHMM;TMhelixRegion of a membrane-bound protein predicted to be embedded in the membrane.;	GT58	80.2319	75.7782	96.906	84.3053	6.43015	84.7319	72.7371	75.4694	77.6462	3.62962	0.173545	0.580771
Pm_g2404.t1	#N/A	PF04922(DIE2/ALG10 family)	IPR016900(Alpha-2-glucosyltransferase Alg10)	#N/A	TMHMM;TMhelixRegion of a membrane-bound protein predicted to be embedded in the membrane.;	GT59	39.8944	45.9458	51.7671	45.8691	3.42756	47.0653	35.9851	36.3171	39.7892	3.63933	0.256939	0.434962
Pm_g6453.t1	#N/A	PF11397(Glycosyltransferase (GlcNAc))	IPR021067(Glycosyltransferase, GlcNAc)	#N/A	TMHMM;TMhelixRegion of a membrane-bound protein predicted to be embedded in the membrane.;	GT60	0.415906	0.229339	0.506575	0.38394	0.0816114	0.556683	0.58003	0	0.378904	0.189572	0.0252975	0.985677
Pm_g6452.t1	#N/A	PF11397(Glycosyltransferase (GlcNAc))	IPR029044(Nucleotide-diphospho-sugar transferases)IPR021067(Glycosyltransferase, GlcNAc)	#N/A	#N/A	GT60	0	0.103253	0	0.0344178	0.0344178	0	0	0	0	0	0.0369382	NA
Pm_g6451.t1	#N/A	PF11397(Glycosyltransferase (GlcNAc))	IPR021067(Glycosyltransferase, GlcNAc)IPR029044(Nucleotide-diphospho-sugar transferases)	#N/A	TMHMM;TMhelixRegion of a membrane-bound protein predicted to be embedded in the membrane.;	GT60	17.8045	8.6086	19.787	15.4	3.4436	18.4866	4.99805	7.57595	10.3535	4.13406	0.560812	0.368453
Pm_g6450.t1	#N/A	PF11397(Glycosyltransferase (GlcNAc))	IPR021067(Glycosyltransferase, GlcNAc)IPR029044(Nucleotide-diphospho-sugar transferases)	#N/A	TMHMM;TMhelixRegion of a membrane-bound protein predicted to be embedded in the membrane.;	GT60	10.5024	15.6136	17.1927	14.4362	2.01906	9.73902	13.498	21.8939	15.0436	3.59289	0.00525525	0.993982
Pm_g6449.t1	#N/A	PF11397(Glycosyltransferase (GlcNAc))	IPR021067(Glycosyltransferase, GlcNAc)IPR029044(Nucleotide-diphospho-sugar transferases)	#N/A	TMHMM;TMhelixRegion of a membrane-bound protein predicted to be embedded in the membrane.;	GT60	25.2461	15.3751	13.5757	18.0656	3.6276	26.1156	27.5096	35.2178	29.6143	2.83051	-0.617713	0.109095
Pm_g6448.t1	#N/A	PF11397(Glycosyltransferase (GlcNAc))	IPR021067(Glycosyltransferase, GlcNAc)IPR029044(Nucleotide-diphospho-sugar transferases)	#N/A	TMHMM;TMhelixRegion of a membrane-bound protein predicted to be embedded in the membrane.;	GT60	63.1681	39.4992	78.4931	60.3868	11.3422	34.5381	30.7326	33.1524	32.8077	1.11201	0.895467	0.006202
Pm_g6445.t1	#N/A	PF11397(Glycosyltransferase (GlcNAc))	IPR021067(Glycosyltransferase, GlcNAc)	#N/A	#N/A	GT60	0.662953	0.426493	1.27239	0.787278	0.251977	0.985945	0.462282	1.28873	0.912317	0.241397	-0.0853614	0.943529
Pm_g6372.t1	#N/A	PF11397(Glycosyltransferase (GlcNAc))	IPR021067(Glycosyltransferase, GlcNAc)	SignalP_EUK	TMHMM;TMhelixRegion of a membrane-bound protein predicted to be embedded in the membrane.;	GT60	54.8173	56.9399	68.8235	60.1935	4.35827	54.8249	40.0604	46.0239	46.9697	4.28831	0.407487	0.156426
Pm_g6366.t1	#N/A	PF11397(Glycosyltransferase (GlcNAc))	IPR021067(Glycosyltransferase, GlcNAc)	SignalP_EUK	TMHMM;TMhelixRegion of a membrane-bound protein predicted to be embedded in the membrane.;	GT60	53.1055	63.6	88.9019	68.5358	10.6241	58.4936	34.1957	58.2173	50.3022	8.05364	0.487324	0.200207
Pm_g2765.t1	#N/A	PF11397(Glycosyltransferase (GlcNAc))	IPR029044(Nucleotide-diphospho-sugar transferases)IPR021067(Glycosyltransferase, GlcNAc)	#N/A	TMHMM;TMhelixRegion of a membrane-bound protein predicted to be embedded in the membrane.;	GT60	150.125	169.942	174.937	165.001	7.57662	128.7	101.143	120.69	116.844	8.184	0.547186	0.0176078
Pm_g2760.t1	#N/A	PF11397(Glycosyltransferase (GlcNAc))	IPR021067(Glycosyltransferase, GlcNAc)IPR029044(Nucleotide-diphospho-sugar transferases)	#N/A	#N/A	GT60	122.83	118.496	103.793	115.04	5.76086	89.6183	70.4435	73.8205	77.9608	5.90971	0.606218	0.0133265
Pm_g2759.t1	#N/A	PF11397(Glycosyltransferase (GlcNAc))	IPR021067(Glycosyltransferase, GlcNAc)	#N/A	TMHMM;TMhelixRegion of a membrane-bound protein predicted to be embedded in the membrane.;	GT60	106.113	102.002	112.77	106.962	3.13718	86.0574	60.6225	68.1267	71.6022	7.54524	0.623668	0.0128937
Pm_g20448.t1	#N/A	PF11397(Glycosyltransferase (GlcNAc))	IPR021067(Glycosyltransferase, GlcNAc)	#N/A	TMHMM;TMhelixRegion of a membrane-bound protein predicted to be embedded in the membrane.;	GT60	90.7645	86.6361	132.941	103.447	14.7951	91.6703	75.5084	73.101	80.0932	5.83012	0.412078	0.206986
Pm_g17504.t1	#N/A	PF11397(Glycosyltransferase (GlcNAc))	IPR021067(Glycosyltransferase, GlcNAc)	#N/A	TMHMM;TMhelixRegion of a membrane-bound protein predicted to be embedded in the membrane.;	GT60	0	0	0	0	0	0.374806	0	0.188426	0.187744	0.108198	-0.519189	NA
Pm_g22356.t1	#N/A	PF03452(Anp1)	IPR029044(Nucleotide-diphospho-sugar transferases)	#N/A	#N/A	GT62	4.21731	3.18755	5.36212	4.25566	0.628038	0.583944	0.760542	0.293566	0.546017	0.136132	2.44904	6.55764e-06
Pm_g20180.t1	#N/A	PF03452(Anp1)	IPR029044(Nucleotide-diphospho-sugar transferases)	#N/A	TMHMM;TMhelixRegion of a membrane-bound protein predicted to be embedded in the membrane.;	GT62	4.15846	2.15817	3.19611	3.17091	0.577571	5.12948	4.09374	5.92562	5.04961	0.530324	-0.544901	0.342867
Pm_g20173.t1	#N/A	PF03452(Anp1)	IPR029044(Nucleotide-diphospho-sugar transferases)	#N/A	TMHMM;TMhelixRegion of a membrane-bound protein predicted to be embedded in the membrane.;	GT62	15.7115	19.3801	19.5148	18.2021	1.24594	14.5378	11.6464	12.5027	12.8956	0.857477	0.538046	0.0950215
Pm_g20172.t1	#N/A	PF03452(Anp1)	IPR029044(Nucleotide-diphospho-sugar transferases)	SignalP_EUK	TMHMM;TMhelixRegion of a membrane-bound protein predicted to be embedded in the membrane.;	GT62	5.79422	8.55816	8.20304	7.51847	0.868202	15.4186	10.173	2.87776	9.48979	3.63631	-0.244967	0.759977
Pm_g20171.t1	#N/A	PF03452(Anp1)	IPR029044(Nucleotide-diphospho-sugar transferases)	#N/A	TMHMM;TMhelixRegion of a membrane-bound protein predicted to be embedded in the membrane.;	GT62	21.3144	37.77	28.6877	29.2574	4.75885	24.6513	18.4702	12.5322	18.5512	3.49872	0.667522	0.11
Pm_g22394.t1	#N/A	PF02516(Oligosaccharyl transferase STT3 subunit)	IPR003674(Oligosaccharyl transferase, STT3 subunit)	#N/A	TMHMM;TMhelixRegion of a membrane-bound protein predicted to be embedded in the membrane.;	GT66	6.06096	7.07219	5.51272	6.21529	0.456746	6.32581	3.66033	5.09798	5.02804	0.770252	0.351873	0.424192
Pm_g19450.t1	#N/A	PF02516(Oligosaccharyl transferase STT3 subunit)	IPR003674(Oligosaccharyl transferase, STT3 subunit)	#N/A	TMHMM;TMhelixRegion of a membrane-bound protein predicted to be embedded in the membrane.;	GT66	92.0814	75.6612	93.1007	86.9478	5.65096	97.4619	93.4397	111.281	100.727	5.40284	-0.148492	0.631383
Pm_g16194.t1	#N/A	PF02516(Oligosaccharyl transferase STT3 subunit)	IPR003674(Oligosaccharyl transferase, STT3 subunit)	#N/A	TMHMM;TMhelixRegion of a membrane-bound protein predicted to be embedded in the membrane.;	GT66	0.0457992	0.0378819	0.121709	0.0684635	0.0267209	0	0.0479042	0	0.0159681	0.0159681	0.336187	NA
Pm_g14634.t1	#N/A	PF02516(Oligosaccharyl transferase STT3 subunit)	IPR003674(Oligosaccharyl transferase, STT3 subunit)	SignalP_EUK	TMHMM;TMhelixRegion of a membrane-bound protein predicted to be embedded in the membrane.;	GT66	9.00316	10.3411	9.49271	9.61231	0.390826	9.61118	5.1088	8.33919	7.68639	1.34008	0.371683	0.366002
Pm_g7397.t1	#N/A	PF11051(Mannosyltransferase putative)	IPR022751(Alpha-mannosyltransferase)IPR029044(Nucleotide-diphospho-sugar transferases)	SignalP_EUK	#N/A	GT71	0	0	0.032484	0.010828	0.010828	0.0654449	0.357995	0	0.141147	0.110058	-0.571018	NA
Pm_g7396.t1	#N/A	PF11051(Mannosyltransferase putative)	IPR029044(Nucleotide-diphospho-sugar transferases)IPR022751(Alpha-mannosyltransferase)	#N/A	TMHMM;TMhelixRegion of a membrane-bound protein predicted to be embedded in the membrane.;	GT71	0	0	0.0804432	0.0268144	0.0268144	0.540224	1.18205	0.380222	0.700832	0.245002	-2.21019	0.00391841
Pm_g5352.t1	#N/A	PF11051(Mannosyltransferase putative)	IPR029044(Nucleotide-diphospho-sugar transferases)IPR022751(Alpha-mannosyltransferase)	#N/A	TMHMM;TMhelixRegion of a membrane-bound protein predicted to be embedded in the membrane.;	GT71	9.40411	10.1907	8.02718	9.20733	0.63226	17.3672	18.9879	17.8625	18.0725	0.47949	-0.884286	0.0020157
Pm_g5349.t1	#N/A	PF11051(Mannosyltransferase putative)	IPR022751(Alpha-mannosyltransferase)IPR029044(Nucleotide-diphospho-sugar transferases)	#N/A	#N/A	GT71	19.2626	20.5409	19.4127	19.7387	0.403421	8.96443	15.1265	8.13596	10.7423	2.2051	0.868988	0.0189357
Pm_g5347.t1	#N/A	PF11051(Mannosyltransferase putative)	IPR022751(Alpha-mannosyltransferase)IPR029044(Nucleotide-diphospho-sugar transferases)	#N/A	TMHMM;TMhelixRegion of a membrane-bound protein predicted to be embedded in the membrane.;	GT71	1.8541	1.90661	2.16396	1.97489	0.095745	1.40852	2.30621	3.91143	2.54205	0.732088	-0.259198	0.73351
Pm_g5344.t1	#N/A	PF11051(Mannosyltransferase putative)	IPR022751(Alpha-mannosyltransferase)IPR029044(Nucleotide-diphospho-sugar transferases)	#N/A	TMHMM;TMhelixRegion of a membrane-bound protein predicted to be embedded in the membrane.;	GT71	0.0918968	0	0	0.0306323	0.0306323	0.615011	2.69138	0.0618369	1.12274	0.800409	-2.05589	0.00842016
Pm_g5343.t1	#N/A	PF11051(Mannosyltransferase putative)	IPR022751(Alpha-mannosyltransferase)IPR029044(Nucleotide-diphospho-sugar transferases)	#N/A	TMHMM;TMhelixRegion of a membrane-bound protein predicted to be embedded in the membrane.;	GT71	0.0953119	0.433594	0.823184	0.450697	0.210292	0	0.697848	0	0.232616	0.232616	0.379768	0.732364
Pm_g5342.t1	#N/A	PF11051(Mannosyltransferase putative)	IPR029044(Nucleotide-diphospho-sugar transferases)IPR022751(Alpha-mannosyltransferase)	#N/A	#N/A	GT71	0	0	0	0	0	0	0	0	0	0	NA	NA
Pm_g5341.t1	#N/A	PF11051(Mannosyltransferase putative)	IPR022751(Alpha-mannosyltransferase)	#N/A	#N/A	GT71	0	0	0	0	0	0	0	0	0	0	NA	NA
Pm_g5339.t1	#N/A	PF11051(Mannosyltransferase putative)	IPR029044(Nucleotide-diphospho-sugar transferases)IPR022751(Alpha-mannosyltransferase)	#N/A	#N/A	GT71	0	0	0	0	0	0	0	0	0	0	NA	NA
Pm_g5240.t1	#N/A	PF11051(Mannosyltransferase putative)	IPR022751(Alpha-mannosyltransferase)IPR029044(Nucleotide-diphospho-sugar transferases)	#N/A	TMHMM;TMhelixRegion of a membrane-bound protein predicted to be embedded in the membrane.;	GT71	7.11528	9.95967	6.57832	7.88442	1.04914	9.52367	15.6653	11.6515	12.2802	1.80058	-0.55409	0.186337
Pm_g5235.t1	#N/A	PF11051(Mannosyltransferase putative)	IPR022751(Alpha-mannosyltransferase)IPR029044(Nucleotide-diphospho-sugar transferases)	#N/A	TMHMM;TMhelixRegion of a membrane-bound protein predicted to be embedded in the membrane.;	GT71	5.62489	6.86972	7.94107	6.81189	0.66925	6.52889	9.74441	11.414	9.2291	1.43356	-0.35689	0.424057
Pm_g21639.t1	#N/A	PF11051(Mannosyltransferase putative)	IPR022751(Alpha-mannosyltransferase)IPR029044(Nucleotide-diphospho-sugar transferases)	#N/A	#N/A	GT71	3.52654	6.14086	1.47973	3.71571	1.34887	4.47178	8.15381	2.62278	5.08279	1.62564	-0.334659	0.704615
Pm_g21638.t1	#N/A	PF11051(Mannosyltransferase putative)	IPR029044(Nucleotide-diphospho-sugar transferases)IPR022751(Alpha-mannosyltransferase)	SignalP_EUK	TMHMM;TMhelixRegion of a membrane-bound protein predicted to be embedded in the membrane.;	GT71	4.73675	5.20953	3.25068	4.39899	0.590153	5.08598	1.52445	3.15231	3.25425	1.02939	0.446082	0.492437
Pm_g21637.t1	#N/A	PF11051(Mannosyltransferase putative)	IPR022751(Alpha-mannosyltransferase)IPR029044(Nucleotide-diphospho-sugar transferases)	#N/A	TMHMM;TMhelixRegion of a membrane-bound protein predicted to be embedded in the membrane.;	GT71	17.7801	15.5693	15.5792	16.3096	0.735285	27.016	30.2681	27.4687	28.2509	1.01701	-0.717601	0.00394453
Pm_g21634.t1	#N/A	PF11051(Mannosyltransferase putative)	IPR029044(Nucleotide-diphospho-sugar transferases)IPR022751(Alpha-mannosyltransferase)	#N/A	TMHMM;TMhelixRegion of a membrane-bound protein predicted to be embedded in the membrane.;	GT71	27.6194	27.2585	5.67878	20.1856	7.25414	39.7457	77.3126	31.252	49.4367	14.1519	-0.908715	0.258594
Pm_g21633.t1	#N/A	PF11051(Mannosyltransferase putative)	IPR022751(Alpha-mannosyltransferase)IPR029044(Nucleotide-diphospho-sugar transferases)	#N/A	TMHMM;TMhelixRegion of a membrane-bound protein predicted to be embedded in the membrane.;	GT71	6.04184	6.73377	5.17056	5.98205	0.452249	4.79731	4.12376	6.27055	5.06387	0.633894	0.287396	0.552564
Pm_g21631.t1	#N/A	PF11051(Mannosyltransferase putative)	IPR029044(Nucleotide-diphospho-sugar transferases)IPR022751(Alpha-mannosyltransferase)	#N/A	TMHMM;TMhelixRegion of a membrane-bound protein predicted to be embedded in the membrane.;	GT71	146.822	146.089	78.107	123.673	22.7839	94.0399	131.984	62.8117	96.2786	19.9997	0.382852	0.427739
Pm_g21628.t1	#N/A	PF11051(Mannosyltransferase putative)	IPR029044(Nucleotide-diphospho-sugar transferases)IPR022751(Alpha-mannosyltransferase)	#N/A	#N/A	GT71	18.8859	25.6495	11.8243	18.7866	3.99131	9.46643	12.0312	8.78595	10.0945	0.98807	0.878398	0.0380737
Pm_g1989.t1	#N/A	PF11051(Mannosyltransferase putative)	IPR029044(Nucleotide-diphospho-sugar transferases)IPR022751(Alpha-mannosyltransferase)	#N/A	TMHMM;TMhelixRegion of a membrane-bound protein predicted to be embedded in the membrane.;	GT71	0	0.228032	0.152632	0.126888	0.0670738	0.246004	0.961206	0.803879	0.670363	0.216986	-1.29351	0.129906
Pm_g1988.t1	#N/A	PF11051(Mannosyltransferase putative)	IPR022751(Alpha-mannosyltransferase)IPR029044(Nucleotide-diphospho-sugar transferases)	#N/A	TMHMM;TMhelixRegion of a membrane-bound protein predicted to be embedded in the membrane.;	GT71	0.621627	0.276859	0.317682	0.40539	0.108759	0.384017	1.00031	0.0643523	0.482892	0.274672	-0.145928	0.909285
Pm_g1987.t1	#N/A	PF11051(Mannosyltransferase putative)	IPR029044(Nucleotide-diphospho-sugar transferases)IPR022751(Alpha-mannosyltransferase)	#N/A	#N/A	GT71	0	0	0.0846197	0.0282066	0.0282066	0	0	0	0	0	0.112298	NA
Pm_g1986.t1	#N/A	PF11051(Mannosyltransferase putative)	IPR022751(Alpha-mannosyltransferase)	#N/A	#N/A	GT71	0	0.169917	0.181973	0.117297	0.0587516	0	0.358119	0	0.119373	0.119373	-0.00659331	NA
Pm_g1984.t1	#N/A	PF11051(Mannosyltransferase putative)	IPR029044(Nucleotide-diphospho-sugar transferases)IPR022751(Alpha-mannosyltransferase)	#N/A	#N/A	GT71	0.358631	0.494391	0.277972	0.376998	0.0631461	0.480021	1.81305	0.643523	0.978866	0.419756	-0.910788	0.288408
Pm_g16722.t1	#N/A	PF11051(Mannosyltransferase putative)	IPR029044(Nucleotide-diphospho-sugar transferases)IPR022751(Alpha-mannosyltransferase)	#N/A	#N/A	GT71	0.6578	0.90681	1.35961	0.974742	0.205424	1.56525	1.07028	1.47543	1.37032	0.152246	-0.322079	0.731119
Pm_g16644.t1	#N/A	PF11051(Mannosyltransferase putative)	IPR022751(Alpha-mannosyltransferase)IPR029044(Nucleotide-diphospho-sugar transferases)	#N/A	TMHMM;TMhelixRegion of a membrane-bound protein predicted to be embedded in the membrane.;	GT71	2.39862	5.00716	2.31445	3.24008	0.883876	3.51627	3.64383	5.14948	4.10319	0.524439	-0.246053	0.729187
Pm_g16643.t1	#N/A	PF11051(Mannosyltransferase putative)	IPR029044(Nucleotide-diphospho-sugar transferases)IPR022751(Alpha-mannosyltransferase)	#N/A	TMHMM;TMhelixRegion of a membrane-bound protein predicted to be embedded in the membrane.;	GT71	0.219125	0.181245	0.327552	0.242641	0.0438414	0.513266	0	0.073724	0.195663	0.160221	0.167269	0.896302
Pm_g16641.t1	#N/A	PF11051(Mannosyltransferase putative)	IPR029044(Nucleotide-diphospho-sugar transferases)IPR022751(Alpha-mannosyltransferase)	#N/A	TMHMM;TMhelixRegion of a membrane-bound protein predicted to be embedded in the membrane.;	GT71	0.230305	0.380984	0.0382516	0.216513	0.0991783	0.308259	0.361335	0.0774854	0.249026	0.0871282	-0.0816118	0.950674
Pm_g16630.t1	#N/A	PF11051(Mannosyltransferase putative)	IPR022751(Alpha-mannosyltransferase)IPR029044(Nucleotide-diphospho-sugar transferases)	SignalP_EUK	TMHMM;TMhelixRegion of a membrane-bound protein predicted to be embedded in the membrane.;	GT71	5.88385	5.69863	2.97353	4.852	0.940757	2.15396	5.20747	1.55661	2.97268	1.13062	0.630083	0.336876
Pm_g11417.t1	#N/A	PF11051(Mannosyltransferase putative)	IPR022751(Alpha-mannosyltransferase)IPR029044(Nucleotide-diphospho-sugar transferases)	#N/A	TMHMM;TMhelixRegion of a membrane-bound protein predicted to be embedded in the membrane.;	GT71	26.4564	25.1265	27.2205	26.2678	0.611782	25.8534	28.407	25.7583	26.6729	0.867493	0.0327901	0.936061
Pm_g11416.t1	#N/A	PF11051(Mannosyltransferase putative)	IPR029044(Nucleotide-diphospho-sugar transferases)IPR022751(Alpha-mannosyltransferase)	#N/A	TMHMM;TMhelixRegion of a membrane-bound protein predicted to be embedded in the membrane.;	GT71	18.4673	13.3842	15.666	15.8392	1.46993	13.2045	13.0872	14.0861	13.4593	0.315264	0.282069	0.442487
Pm_g11201.t1	#N/A	PF11051(Mannosyltransferase putative)	IPR022751(Alpha-mannosyltransferase)IPR029044(Nucleotide-diphospho-sugar transferases)	#N/A	TMHMM;TMhelixRegion of a membrane-bound protein predicted to be embedded in the membrane.;	GT71	2.79839	2.787	2.73181	2.7724	0.0205592	1.52881	2.09072	2.76689	2.12881	0.357908	0.393562	0.529661
Pm_g11200.t1	#N/A	PF11051(Mannosyltransferase putative)	IPR022751(Alpha-mannosyltransferase)IPR029044(Nucleotide-diphospho-sugar transferases)	#N/A	TMHMM;TMhelixRegion of a membrane-bound protein predicted to be embedded in the membrane.;	GT71	0	0.271867	0.0363947	0.102754	0.0852068	0	0	0	0	0	0.37445	NA
Pm_g11199.t1	#N/A	PF11051(Mannosyltransferase putative)	IPR022751(Alpha-mannosyltransferase)IPR029044(Nucleotide-diphospho-sugar transferases)	#N/A	TMHMM;TMhelixRegion of a membrane-bound protein predicted to be embedded in the membrane.;	GT71	0.109562	0	0.0363947	0.0486524	0.0322163	0.0733237	0.114598	0.073724	0.0872152	0.0136919	-0.200608	NA
Pm_g11188.t1	#N/A	PF11051(Mannosyltransferase putative)	IPR022751(Alpha-mannosyltransferase)IPR029044(Nucleotide-diphospho-sugar transferases)	SignalP_EUK	TMHMM;TMhelixRegion of a membrane-bound protein predicted to be embedded in the membrane.;	GT71	9.70584	8.19438	3.70856	7.20293	1.80084	3.5675	5.89128	2.16572	3.87484	1.0864	0.814673	0.162309
Pm_g10169.t1	#N/A	PF11051(Mannosyltransferase putative)	IPR022751(Alpha-mannosyltransferase)IPR029044(Nucleotide-diphospho-sugar transferases)	#N/A	TMHMM;TMhelixRegion of a membrane-bound protein predicted to be embedded in the membrane.;	GT71	8.04351	4.816	5.70274	6.18742	0.962704	1.36585	2.88812	0.807826	1.68726	0.62166	1.63037	0.00206386
Pm_g10168.t1	#N/A	PF11051(Mannosyltransferase putative)	IPR029044(Nucleotide-diphospho-sugar transferases)IPR022751(Alpha-mannosyltransferase)	#N/A	TMHMM;TMhelixRegion of a membrane-bound protein predicted to be embedded in the membrane.;	GT71	8.09467	5.61228	9.29255	7.6665	1.08376	4.14263	4.17111	5.04636	4.45337	0.29661	0.788151	0.058424
Pm_g5340.t1	#N/A	PF11051(Mannosyltransferase putative)	IPR029044(Nucleotide-diphospho-sugar transferases)IPR022751(Alpha-mannosyltransferase)	#N/A	#N/A	GT71+GT71	0	0	0	0	0	0	0	0	0	0	NA	NA
Pm_g1985.t1	#N/A	PF11051(Mannosyltransferase putative)	IPR029044(Nucleotide-diphospho-sugar transferases)IPR022751(Alpha-mannosyltransferase)	#N/A	#N/A	GT71+GT71	0.21054	0.547309	0.159857	0.305902	0.121587	0.52335	0.723569	0.445252	0.564057	0.0828812	-0.60827	0.490875
Pm_g693.t1	#N/A	PF00535(Glycosyl transferase family 2)	IPR001173(Glycosyltransferase 2-like)IPR029044(Nucleotide-diphospho-sugar transferases)	#N/A	#N/A	GT74+GT2_Glycos_transf_2	0.150667	0.373863	0.550536	0.358355	0.115693	1.66373	2.67906	3.80185	2.71488	0.617482	-2.33205	1.99377e-05
Pm_g10209.t1	#N/A	PF00535(Glycosyl transferase family 2)	IPR029044(Nucleotide-diphospho-sugar transferases)IPR001173(Glycosyltransferase 2-like)	#N/A	#N/A	GT74+GT2_Glycos_transf_2	1.20694	0.873512	0.57633	0.885596	0.182143	2.01934	2.60374	2.53796	2.38701	0.184813	-1.2184	0.0196753
Pm_g16781.t1	#N/A	PF04188(Mannosyltransferase (PIG-V))	IPR007315(GPI mannosyltransferase 2)	#N/A	TMHMM;TMhelixRegion of a membrane-bound protein predicted to be embedded in the membrane.;	GT76	5.66883	7.85111	7.83889	7.11961	0.725399	8.55814	8.13566	10.4678	9.05386	0.717398	-0.266447	0.568457
Pm_g9156.t1	#N/A	#N/A	IPR029044(Nucleotide-diphospho-sugar transferases)	SignalP_EUK	TMHMM;TMhelixRegion of a membrane-bound protein predicted to be embedded in the membrane.;	GT8	44.2386	48.1951	45.7866	46.0734	1.15113	49.2067	52.5378	48.6484	50.131	1.21416	-0.0637774	0.859971
Pm_g8064.t1	#N/A	#N/A	IPR029044(Nucleotide-diphospho-sugar transferases)IPR030518(Glucose N-acetyltransferase 1)	#N/A	TMHMM;TMhelixRegion of a membrane-bound protein predicted to be embedded in the membrane.;	GT8	25.5625	27.7187	26.2509	26.5107	0.63583	18.4636	14.1839	16.9911	16.5462	1.25531	0.719098	0.00929096
Pm_g8063.t1	#N/A	PF11051(Mannosyltransferase putative)	IPR030518(Glucose N-acetyltransferase 1)IPR029044(Nucleotide-diphospho-sugar transferases)IPR022751(Alpha-mannosyltransferase)	#N/A	TMHMM;TMhelixRegion of a membrane-bound protein predicted to be embedded in the membrane.;	GT8	0	0.184226	0	0.0614086	0.0614086	0	0.0776553	0	0.0258851	0.0258851	0.0947892	NA
Pm_g8062.t1	#N/A	PF11051(Mannosyltransferase putative)	IPR029044(Nucleotide-diphospho-sugar transferases)IPR022751(Alpha-mannosyltransferase)IPR030518(Glucose N-acetyltransferase 1)	#N/A	TMHMM;TMhelixRegion of a membrane-bound protein predicted to be embedded in the membrane.;	GT8	0	0	0	0	0	0	0.0808466	0.104021	0.0616227	0.0315293	-0.212135	NA
Pm_g8061.t1	#N/A	#N/A	IPR030518(Glucose N-acetyltransferase 1)IPR029044(Nucleotide-diphospho-sugar transferases)	#N/A	#N/A	GT8	0	0.178132	0	0.0593772	0.0593772	0	0.675779	0	0.22526	0.22526	-0.256239	NA
Pm_g7182.t1	#N/A	#N/A	IPR029044(Nucleotide-diphospho-sugar transferases)IPR030518(Glucose N-acetyltransferase 1)	#N/A	TMHMM;TMhelixRegion of a membrane-bound protein predicted to be embedded in the membrane.;	GT8	1.44679	0.332411	0.320398	0.699865	0.373477	2.47441	5.21242	3.02877	3.57187	0.83574	-1.74729	0.00968623
Pm_g21006.t1	#N/A	PF01501(Glycosyl transferase family 8)	IPR029044(Nucleotide-diphospho-sugar transferases)IPR002495(Glycosyl transferase, family 8)	#N/A	#N/A	GT8	19.0943	20.4073	22.1641	20.5552	0.889262	23.978	18.7377	22.9539	21.8899	1.60358	-0.0258389	0.960647
Pm_g11517.t1	#N/A	#N/A	#N/A	#N/A	TMHMM;TMhelixRegion of a membrane-bound protein predicted to be embedded in the membrane.;	GT96	23.158	20.7256	20.5545	21.4794	0.840774	20.5414	22.5563	21.7666	21.6214	0.586169	0.0460707	0.906285
Pm_g15469.t1	#N/A	#N/A	IPR002022(Pectate lyase)IPR011050(Pectin lyase fold/virulence factor)IPR012334(Pectin lyase fold)	SignalP_EUK	#N/A	PL1_4	0	0	0	0	0	0	0	0	0	0	NA	NA
Pm_g15467.t1	#N/A	PF00544(Pectate lyase)	IPR002022(Pectate lyase)IPR011050(Pectin lyase fold/virulence factor)IPR012334(Pectin lyase fold)	SignalP_EUK	#N/A	PL1_4	0.135963	0.0562295	0	0.0640642	0.0394441	0.818928	0	0	0.272976	0.272976	-0.425459	0.634842
Pm_g15466.t1	#N/A	#N/A	IPR002022(Pectate lyase)IPR011050(Pectin lyase fold/virulence factor)IPR012334(Pectin lyase fold)	#N/A	#N/A	PL1_4	2.93218	2.88413	1.00034	2.27222	0.636089	5.7279	3.73007	5.22591	4.89463	0.600038	-0.895858	0.145323
Pm_g15447.t1	#N/A	#N/A	IPR011050(Pectin lyase fold/virulence factor)IPR002022(Pectate lyase)IPR012334(Pectin lyase fold)	SignalP_EUK	#N/A	PL1_4	0	0.342326	0.45827	0.266866	0.137567	0.276981	0.216448	0.278493	0.257307	0.0204343	0.0588708	0.966774
Pm_g15446.t1	#N/A	PF00544(Pectate lyase)	IPR002022(Pectate lyase)IPR012334(Pectin lyase fold)IPR011050(Pectin lyase fold/virulence factor)	SignalP_EUK	#N/A	PL1_4	0.270622	0.335759	0	0.202127	0.102798	0	0	0.1821	0.0607	0.0607	0.381716	0.676773
Pm_g15445.t1	#N/A	PF00544(Pectate lyase)	IPR002022(Pectate lyase)IPR011050(Pectin lyase fold/virulence factor)IPR012334(Pectin lyase fold)	SignalP_EUK	#N/A	PL1_4	0.404962	0.223304	0.627765	0.418677	0.116959	0.813051	0.423574	0.363329	0.533318	0.140943	-0.171279	0.89247
Pm_g21022.t1	#N/A	PF03211(Pectate lyase)	IPR004898(Pectate lyase PlyH/PlyE-like)IPR012334(Pectin lyase fold)IPR011050(Pectin lyase fold/virulence factor)	SignalP_EUK	#N/A	PL3_2	0	0	0	0	0	0	0	0	0	0	NA	NA
Pm_g21021.t1	#N/A	PF03211(Pectate lyase)	IPR011050(Pectin lyase fold/virulence factor)IPR004898(Pectate lyase PlyH/PlyE-like)IPR012334(Pectin lyase fold)	SignalP_EUK	#N/A	PL3_2	0.794713	0	0	0.264904	0.264904	0	0	0.267379	0.0891264	0.0891264	0.250266	0.770038
Pm_g21020.t1	#N/A	PF03211(Pectate lyase)	IPR004898(Pectate lyase PlyH/PlyE-like)IPR012334(Pectin lyase fold)IPR011050(Pectin lyase fold/virulence factor)	SignalP_EUK	#N/A	PL3_2	0	0	0	0	0	0	0	0	0	0	NA	NA
Pm_g21019.t1	#N/A	PF03211(Pectate lyase)	IPR004898(Pectate lyase PlyH/PlyE-like)IPR012334(Pectin lyase fold)IPR011050(Pectin lyase fold/virulence factor)	SignalP_EUK	#N/A	PL3_2	0	0	0	0	0	0	0	0	0	0	NA	NA
Pm_g21018.t1	#N/A	PF03211(Pectate lyase)	IPR004898(Pectate lyase PlyH/PlyE-like)IPR012334(Pectin lyase fold)IPR011050(Pectin lyase fold/virulence factor)	SignalP_EUK	#N/A	PL3_2	0	0	0	0	0	0	0	0	0	0	NA	NA
Pm_g21017.t1	#N/A	PF03211(Pectate lyase)	IPR004898(Pectate lyase PlyH/PlyE-like)IPR012334(Pectin lyase fold)IPR011050(Pectin lyase fold/virulence factor)	SignalP_EUK	#N/A	PL3_2	0	0	0	0	0	0.264068	0	0	0.0880226	0.0880226	-0.212135	NA
Pm_g21016.t1	#N/A	PF03211(Pectate lyase)	IPR004898(Pectate lyase PlyH/PlyE-like)IPR012334(Pectin lyase fold)IPR011050(Pectin lyase fold/virulence factor)	SignalP_EUK	#N/A	PL3_2	0	0	0	0	0	0	0	0	0	0	NA	NA
Pm_g21015.t1	#N/A	PF03211(Pectate lyase)	IPR004898(Pectate lyase PlyH/PlyE-like)IPR012334(Pectin lyase fold)IPR011050(Pectin lyase fold/virulence factor)	SignalP_EUK	#N/A	PL3_2	0	0	0	0	0	0	0	0	0	0	NA	NA
Pm_g21014.t1	#N/A	PF03211(Pectate lyase)	IPR004898(Pectate lyase PlyH/PlyE-like)IPR012334(Pectin lyase fold)IPR011050(Pectin lyase fold/virulence factor)	SignalP_EUK	#N/A	PL3_2	0	0	0	0	0	0.140378	0	0	0.0467927	0.0467927	-0.12911	NA
Pm_g21013.t1	#N/A	PF03211(Pectate lyase)	IPR004898(Pectate lyase PlyH/PlyE-like)IPR012334(Pectin lyase fold)IPR011050(Pectin lyase fold/virulence factor)	SignalP_EUK	#N/A	PL3_2	0	0	0	0	0	0	0	0.265509	0.0885031	0.0885031	-0.212135	NA
Pm_g21012.t1	#N/A	PF03211(Pectate lyase)	IPR004898(Pectate lyase PlyH/PlyE-like)IPR011050(Pectin lyase fold/virulence factor)IPR012334(Pectin lyase fold)	#N/A	#N/A	PL3_2	0	0	0	0	0	0	0	0	0	0	NA	NA
Pm_g21011.t1	#N/A	PF03211(Pectate lyase)	IPR011050(Pectin lyase fold/virulence factor)IPR004898(Pectate lyase PlyH/PlyE-like)IPR012334(Pectin lyase fold)	SignalP_EUK	#N/A	PL3_2	0	0	0	0	0	0	0	0	0	0	NA	NA
Pm_g21010.t1	#N/A	PF03211(Pectate lyase)	IPR004898(Pectate lyase PlyH/PlyE-like)IPR012334(Pectin lyase fold)IPR011050(Pectin lyase fold/virulence factor)	SignalP_EUK	#N/A	PL3_2	0	0	0	0	0	0	0	0	0	0	NA	NA
Pm_g21005.t1	#N/A	PF03211(Pectate lyase)	IPR004898(Pectate lyase PlyH/PlyE-like)IPR012334(Pectin lyase fold)IPR011050(Pectin lyase fold/virulence factor)	SignalP_EUK	#N/A	PL3_2	0	0	0	0	0	0.609059	0.158651	0	0.255903	0.182421	-0.623446	NA
Pm_g21004.t1	#N/A	PF03211(Pectate lyase)	IPR004898(Pectate lyase PlyH/PlyE-like)IPR011050(Pectin lyase fold/virulence factor)IPR012334(Pectin lyase fold)	SignalP_EUK	TMHMM;TMhelixRegion of a membrane-bound protein predicted to be embedded in the membrane.;	PL3_2	0.142847	0	0	0.0476157	0.0476157	0	0.448238	0.192242	0.213493	0.129831	-0.434117	0.619465
Pm_g20951.t1	#N/A	PF03211(Pectate lyase)	IPR004898(Pectate lyase PlyH/PlyE-like)IPR012334(Pectin lyase fold)IPR011050(Pectin lyase fold/virulence factor)	SignalP_EUK	#N/A	PL3_2	0.294902	0	0.26123	0.185377	0.093197	0	0	0.264584	0.0881947	0.0881947	0.214351	NA
Pm_g20190.t1	#N/A	PF03211(Pectate lyase)	IPR011050(Pectin lyase fold/virulence factor)IPR012334(Pectin lyase fold)IPR004898(Pectate lyase PlyH/PlyE-like)	SignalP_EUK	#N/A	PL3_2	0.334533	0	0	0.111511	0.111511	0	0	0	0	0	0.215182	NA
Pm_g18900.t1	#N/A	PF03211(Pectate lyase)	IPR004898(Pectate lyase PlyH/PlyE-like)IPR011050(Pectin lyase fold/virulence factor)IPR012334(Pectin lyase fold)	SignalP_EUK	TMHMM;TMhelixRegion of a membrane-bound protein predicted to be embedded in the membrane.;	PL3_2	0.621759	0.899982	1.78138	1.10104	0.349524	0.728187	0.60969	0.366081	0.567986	0.10659	0.790067	0.299159
Pm_g11766.t1	#N/A	PF03211(Pectate lyase)	IPR011050(Pectin lyase fold/virulence factor)IPR004898(Pectate lyase PlyH/PlyE-like)IPR012334(Pectin lyase fold)	SignalP_EUK	#N/A	PL3_2	0	0	0	0	0	0	0	0	0	0	NA	NA
Pm_g11765.t1	#N/A	PF03211(Pectate lyase)	IPR004898(Pectate lyase PlyH/PlyE-like)IPR011050(Pectin lyase fold/virulence factor)IPR012334(Pectin lyase fold)	SignalP_EUK	#N/A	PL3_2	0	0	0	0	0	0	0	0	0	0	NA	NA
Pm_g11761.t1	#N/A	PF03211(Pectate lyase)	IPR011050(Pectin lyase fold/virulence factor)IPR004898(Pectate lyase PlyH/PlyE-like)IPR012334(Pectin lyase fold)	SignalP_EUK	#N/A	PL3_2	0	0	0	0	0	0	0	0	0	0	NA	NA
Pm_g11760.t1	#N/A	PF03211(Pectate lyase)	IPR004898(Pectate lyase PlyH/PlyE-like)IPR012334(Pectin lyase fold)IPR011050(Pectin lyase fold/virulence factor)	SignalP_EUK	#N/A	PL3_2	0	0	0	0	0	0	0	0	0	0	NA	NA
Pm_g11759.t1	#N/A	PF03211(Pectate lyase)	IPR004898(Pectate lyase PlyH/PlyE-like)IPR012334(Pectin lyase fold)IPR011050(Pectin lyase fold/virulence factor)	SignalP_EUK	#N/A	PL3_2	0	0	0	0	0	0	0	0	0	0	NA	NA
Pm_g11758.t1	#N/A	PF03211(Pectate lyase)	IPR004898(Pectate lyase PlyH/PlyE-like)IPR012334(Pectin lyase fold)IPR011050(Pectin lyase fold/virulence factor)	SignalP_EUK	#N/A	PL3_2	0	0	0	0	0	0	0	0	0	0	NA	NA
Pm_g20952.t1	#N/A	PF03211(Pectate lyase)	IPR004898(Pectate lyase PlyH/PlyE-like)IPR011050(Pectin lyase fold/virulence factor)IPR012334(Pectin lyase fold)	SignalP_EUK	#N/A	PL3_2+PL3_2	0.311985	0.0737291	0.177661	0.187792	0.0689647	0	0.0466177	0.119962	0.0555264	0.0349152	0.645793	0.502693
Pm_g17942.t1	#N/A	PF09284(Rhamnogalacturonan lyase B, N-terminal)PF14686(Polysaccharide lyase family 4, domain II)PF14683(Polysaccharide lyase family 4, domain III)	IPR008979(Galactose-binding-like domain superfamily)IPR015364(Rhamnogalacturonase B, N-terminal)IPR011013(Galactose mutarotase-like domain superfamily)IPR014718(Glycoside hydrolase-type carbohydrate-binding)IPR016590(Rhamnogalacturonase B)IPR029413(Rhamnogalacturonan lyase, domain II)IPR029411(Rhamnogalacturonan lyase, domain III)IPR013784(Carbohydrate-binding-like fold)	SignalP_EUK	#N/A	PL4_1	8.01605	9.42882	11.5503	9.66505	1.02706	7.80315	8.87448	9.03663	8.57142	0.386975	0.221571	0.614801
Pm_g1.t1	#N/A	PF07727(Reverse transcriptase (RNA-dependent DNA polymerase))PF13976(GAG-pre-integrase domain)PF14223(gag-polypeptide of LTR copia-type)PF13961(Domain of unknown function (DUF4219))PF00665(Integrase core domain)	IPR013103(Reverse transcriptase, RNA-dependent DNA polymerase)IPR025724(GAG-pre-integrase domain)IPR012337(Ribonuclease H-like superfamily)IPR001878(Zinc finger, CCHC-type)IPR001584(Integrase, catalytic core)IPR036397(Ribonuclease H superfamily)IPR036875(Zinc finger, CCHC-type superfamily)IPR025314(Domain of unknown function DUF4219)	#N/A	#N/A	#N/A	0	0	0	0	0	0	0	0	0	0	NA	NA
Pm_g9999.t1	UP_Pm_interaction	PF08477(Ras of Complex, Roc, domain of DAPkinase)PF13857(Ankyrin repeats (many copies))PF12796(Ankyrin repeats (3 copies))PF16095(C-terminal of Roc, COR, domain)	IPR002110(Ankyrin repeat)IPR036770(Ankyrin repeat-containing domain superfamily)IPR020683(Ankyrin repeat-containing domain)IPR027417(P-loop containing nucleoside triphosphate hydrolase)IPR032171(C-terminal of Roc (COR) domain)	#N/A	#N/A	#N/A	7.53802	7.41285	5.93781	6.96289	0.513813	22.0194	36.7771	30.9955	29.9307	4.29332	-1.96434	4.23627e-13
Pm_g9998.t1	#N/A	PF13637(Ankyrin repeats (many copies))PF12796(Ankyrin repeats (3 copies))PF16095(C-terminal of Roc, COR, domain)PF08477(Ras of Complex, Roc, domain of DAPkinase)	IPR002110(Ankyrin repeat)IPR036770(Ankyrin repeat-containing domain superfamily)IPR020683(Ankyrin repeat-containing domain)IPR032171(C-terminal of Roc (COR) domain)IPR027417(P-loop containing nucleoside triphosphate hydrolase)	#N/A	#N/A	#N/A	23.244	18.7551	20.2991	20.7661	1.31669	32.1663	37.8649	32.0768	34.036	1.91465	-0.640812	0.0100787
Pm_g9997.t1	#N/A	#N/A	IPR038595(LURP-one-related superfamily)	#N/A	#N/A	#N/A	34.6151	25.404	45.5288	35.1826	5.81647	38.8329	26.3698	30.6974	31.9667	3.65336	0.190348	0.694956
Pm_g9996.t1	#N/A	#N/A	#N/A	#N/A	#N/A	#N/A	0	0	0	0	0	0	0	0	0	0	NA	NA
Pm_g9995.t1	#N/A	PF08241(Methyltransferase domain)	IPR029063(S-adenosyl-L-methionine-dependent methyltransferase)IPR013216(Methyltransferase type 11)	#N/A	#N/A	#N/A	0	0	0	0	0	0	0	0	0	0	NA	NA
Pm_g9994.t1	#N/A	PF01593(Flavin containing amine oxidoreductase)	IPR036188(FAD/NAD(P)-binding domain superfamily)IPR001613(Flavin amine oxidase)IPR002937(Amine oxidase)	SignalP_EUK	#N/A	#N/A	8.36562	8.11246	9.35247	8.61018	0.378269	6.40945	5.5518	4.73627	5.56584	0.483055	0.651207	0.0802271
Pm_g9993.t1	#N/A	PF01593(Flavin containing amine oxidoreductase)	IPR036188(FAD/NAD(P)-binding domain superfamily)IPR001613(Flavin amine oxidase)IPR002937(Amine oxidase)	SignalP_EUK	#N/A	#N/A	1.20664	0.47526	0.648952	0.77695	0.220617	0.845985	0.540898	1.00526	0.797381	0.136234	0.0189386	0.987627
Pm_g9992.t1	UP_Pm_interaction	#N/A	#N/A	#N/A	#N/A	#N/A	3.1581	1.56729	1.74844	2.15794	0.502803	8.31321	12.0018	12.4671	10.9274	1.31396	-2.04597	4.39262e-06
Pm_g9991.t1	UP_Pm_interaction	#N/A	IPR038595(LURP-one-related superfamily)IPR025659(Tubby-like, C-terminal)	#N/A	#N/A	#N/A	4.38146	1.41426	2.69789	2.8312	0.859147	32.8984	35.2096	54.5069	40.8716	6.85018	-3.45406	4.36207e-20
Pm_g9990.t1	#N/A	PF01593(Flavin containing amine oxidoreductase)	IPR001613(Flavin amine oxidase)IPR002937(Amine oxidase)IPR036188(FAD/NAD(P)-binding domain superfamily)	SignalP_EUK	#N/A	#N/A	7.09565	4.74217	4.82724	5.55502	0.770707	4.86267	8.19365	4.12528	5.7272	1.25146	-0.00337338	0.99644
Pm_g999.t1	#N/A	PF00514(Armadillo/beta-catenin-like repeat)PF13646(HEAT repeats)	IPR016024(Armadillo-type fold)IPR000225(Armadillo)IPR011989(Armadillo-like helical)	#N/A	#N/A	#N/A	136.43	111.887	134.14	127.486	7.82717	89.3317	78.0668	96.053	87.8172	5.2471	0.585077	0.0154209
Pm_g9989.t1	#N/A	PF01593(Flavin containing amine oxidoreductase)	IPR036188(FAD/NAD(P)-binding domain superfamily)IPR001613(Flavin amine oxidase)IPR002937(Amine oxidase)	SignalP_EUK	#N/A	#N/A	1.41913	1.36161	1.20681	1.32918	0.0634004	9.42143	14.2498	3.66691	9.11272	3.05892	-2.36205	1.23011e-06
Pm_g9988.t1	#N/A	PF01593(Flavin containing amine oxidoreductase)	IPR036188(FAD/NAD(P)-binding domain superfamily)IPR002937(Amine oxidase)IPR001613(Flavin amine oxidase)	SignalP_EUK	#N/A	#N/A	0.343355	0.378665	0.456225	0.392749	0.0333352	0.306383	2.57381	0.539097	1.13976	0.720163	-0.974335	0.26158
Pm_g9987.t1	#N/A	#N/A	#N/A	#N/A	TMHMM;TMhelixRegion of a membrane-bound protein predicted to be embedded in the membrane.;	#N/A	0	0	0.11058	0.0368599	0.0368599	0.445566	0	0	0.148522	0.148522	-0.223506	NA
Pm_g9986.t1	#N/A	PF01593(Flavin containing amine oxidoreductase)	IPR001613(Flavin amine oxidase)IPR002937(Amine oxidase)IPR036188(FAD/NAD(P)-binding domain superfamily)	SignalP_EUK	#N/A	#N/A	1.20174	2.50866	3.2316	2.314	0.593997	3.37021	3.35194	0.539097	2.42042	0.940674	-0.0166484	0.988079
Pm_g9985.t1	#N/A	PF01593(Flavin containing amine oxidoreductase)	IPR002937(Amine oxidase)IPR036188(FAD/NAD(P)-binding domain superfamily)IPR001613(Flavin amine oxidase)	SignalP_EUK	TMHMM;TMhelixRegion of a membrane-bound protein predicted to be embedded in the membrane.;	#N/A	0.232679	0.24057	0.0772918	0.183513	0.0531596	0	0	0.156568	0.0521895	0.0521895	0.517657	0.585048
Pm_g9984.t1	#N/A	#N/A	IPR038595(LURP-one-related superfamily)IPR025659(Tubby-like, C-terminal)	#N/A	#N/A	#N/A	0.789945	0.466705	1.1246	0.793749	0.189926	3.17198	2.47876	11.846	5.83223	3.01352	-2.05941	0.00184896
Pm_g9983.t1	#N/A	PF16837(Pre-mRNA-splicing factor SF3A3, of SF3a complex, Prp9)PF12874(Zinc-finger of C2H2 type)PF11931(Domain of unknown function (DUF3449))PF12108(Splicing factor SF3a60 binding domain)	IPR031774(SF3A3 domain)IPR003604(Matrin/U1-C-like, C2H2-type zinc finger)IPR013087(Zinc finger C2H2-type)IPR036236(Zinc finger C2H2 superfamily)IPR024598(Domain of unknown function DUF3449)IPR021966(Splicing factor SF3a60 binding domain)IPR031776(Splicing factor 3A subunit 3)	#N/A	#N/A	#N/A	74.5382	67.9286	79.3039	73.9236	3.29812	72.162	59.018	69.1043	66.7615	3.97105	0.203622	0.474754
Pm_g9982.t1	UP_Pm_interaction	PF00566(Rab-GTPase-TBC domain)	IPR000195(Rab-GTPase-TBC domain)IPR035969(Rab-GTPase-TBC domain superfamily)	#N/A	#N/A	#N/A	9.34477	15.6795	8.51429	11.1795	2.26273	92.7961	185.991	167.442	148.743	28.4812	-3.43344	6.00036e-26
Pm_g9981.t1	#N/A	#N/A	#N/A	#N/A	#N/A	#N/A	41.8659	37.3738	55.027	44.7556	5.2969	40.9926	38.5037	27.9175	35.8046	4.00847	0.360228	0.332535
Pm_g9980.t1	#N/A	PF13832(PHD-zinc-finger like domain)PF13831(PHD-finger)	IPR019787(Zinc finger, PHD-finger)IPR013083(Zinc finger, RING/FYVE/PHD-type)IPR011011(Zinc finger, FYVE/PHD-type)IPR001965(Zinc finger, PHD-type)IPR034732(Extended PHD (ePHD) domain)	#N/A	#N/A	#N/A	7.6603	8.28711	6.84253	7.59665	0.418225	6.90839	9.20935	12.0064	9.37471	1.47399	-0.232242	0.584894
Pm_g998.t1	#N/A	PF03665(Uncharacterised protein family (UPF0172))	IPR005366(ER membrane protein complex subunit 8/9)IPR037518(MPN domain)	#N/A	#N/A	#N/A	85.4708	69.6609	96.3939	83.8419	7.76002	63.2462	59.5995	90.7113	71.1857	9.81942	0.288997	0.432852
Pm_g9979.t1	#N/A	PF01504(Phosphatidylinositol-4-phosphate 5-Kinase)	IPR017981(GPCR, family 2-like)IPR027483(Phosphatidylinositol-4-phosphate 5-kinase, C-terminal)IPR002498(Phosphatidylinositol-4-phosphate 5-kinase, core)IPR023610(Phosphatidylinositol-4-phosphate 5-kinase)IPR027484(Phosphatidylinositol-4-phosphate 5-kinase, N-terminal)	#N/A	TMHMM;TMhelixRegion of a membrane-bound protein predicted to be embedded in the membrane.;	#N/A	101.518	89.1808	75.0307	88.5765	7.65223	85.6215	96.3881	79.9425	87.3174	4.82255	0.0744855	0.854575
Pm_g9978.t1	#N/A	#N/A	#N/A	#N/A	TMHMM;TMhelixRegion of a membrane-bound protein predicted to be embedded in the membrane.;	#N/A	0.991839	0.729227	0.146432	0.622499	0.249814	0	0.461078	0.741559	0.400879	0.216175	0.301241	0.797525
Pm_g9977.t1	#N/A	#N/A	IPR017946(PLC-like phosphodiesterase, TIM beta/alpha-barrel domain superfamily)IPR000909(Phosphatidylinositol-specific phospholipase C, X domain)	SignalP_EUK	#N/A	#N/A	113.497	66.0273	33.3077	70.9439	23.2788	74.7805	78.3682	123.489	92.2125	15.6724	-0.283875	0.641977
Pm_g9976.t1	#N/A	PF12796(Ankyrin repeats (3 copies))	IPR036770(Ankyrin repeat-containing domain superfamily)IPR020683(Ankyrin repeat-containing domain)	SignalP_EUK	#N/A	#N/A	4.40419	4.64593	3.35004	4.13339	0.397842	2.22128	5.20747	2.6629	3.36388	0.930569	0.293663	0.678617
Pm_g9975.t1	#N/A	PF13637(Ankyrin repeats (many copies))PF12796(Ankyrin repeats (3 copies))	IPR002110(Ankyrin repeat)IPR020683(Ankyrin repeat-containing domain)IPR036770(Ankyrin repeat-containing domain superfamily)	SignalP_EUK	TMHMM;TMhelixRegion of a membrane-bound protein predicted to be embedded in the membrane.;	#N/A	2.00087	2.09631	1.24069	1.77929	0.270707	0.178542	0.488329	0.0897585	0.25221	0.120809	1.94787	0.00565677
Pm_g9974.t1	#N/A	PF00012(Hsp70 protein)	IPR013126(Heat shock protein 70 family)	#N/A	TMHMM;TMhelixRegion of a membrane-bound protein predicted to be embedded in the membrane.;	#N/A	0.583703	0.321866	0	0.301856	0.168797	2.86468	1.01755	5.76064	3.21429	1.38032	-1.74084	0.0306606
Pm_g9973.t1	#N/A	PF00012(Hsp70 protein)	IPR013126(Heat shock protein 70 family)IPR018181(Heat shock protein 70, conserved site)IPR029047(Heat shock protein 70kD, peptide-binding domain superfamily)	#N/A	#N/A	#N/A	0.427459	0.412492	0.0946629	0.311538	0.108524	1.23965	1.71391	5.36919	2.77425	1.30467	-2.14236	0.0020443
Pm_g9972.t1	#N/A	#N/A	#N/A	#N/A	TMHMM;TMhelixRegion of a membrane-bound protein predicted to be embedded in the membrane.;	#N/A	0.211328	1.22357	0.842394	0.759098	0.295162	1.34358	2.37619	2.27523	1.99833	0.328672	-1.034	0.155188
Pm_g9971.t1	#N/A	PF14580(Leucine-rich repeat)	IPR001611(Leucine-rich repeat)IPR003591(Leucine-rich repeat, typical subtype)IPR032675(Leucine-rich repeat domain superfamily)	#N/A	#N/A	#N/A	0	0	0	0	0	0	0	0	0	0	NA	NA
Pm_g9970.t1	#N/A	PF00027(Cyclic nucleotide-binding domain)PF00069(Protein kinase domain)	IPR014710(RmlC-like jelly roll fold)IPR018488(Cyclic nucleotide-binding, conserved site)IPR000961(AGC-kinase, C-terminal)IPR000595(Cyclic nucleotide-binding domain)IPR018490(Cyclic nucleotide-binding-like)IPR017441(Protein kinase, ATP binding site)IPR008271(Serine/threonine-protein kinase, active site)IPR000719(Protein kinase domain)IPR011009(Protein kinase-like domain superfamily)	#N/A	#N/A	#N/A	0.261528	0.703032	0.238906	0.401155	0.15108	1.66274	0.991612	0.659928	1.10476	0.294963	-1.07896	0.139286
Pm_g997.t1	#N/A	PF17047(Synaptotagmin-like mitochondrial-lipid-binding domain)	IPR039010(Synaptotagmin, SMP domain)IPR031468(Synaptotagmin-like mitochondrial-lipid-binding domain)	#N/A	#N/A	#N/A	0	0	1.21414	0.404713	0.404713	0.764407	0	0.153716	0.306041	0.233439	0.120141	0.913635
Pm_g9969.t1	#N/A	PF00756(Putative esterase)	IPR029058(Alpha/Beta hydrolase fold)IPR000801(Putative esterase)	SignalP_EUK	TMHMM;TMhelixRegion of a membrane-bound protein predicted to be embedded in the membrane.;	#N/A	0	0.269105	0.0926356	0.12058	0.0789305	0	0.145844	0.43785	0.194564	0.128722	-0.200376	0.866305
Pm_g9968.t1	#N/A	#N/A	#N/A	#N/A	TMHMM;TMhelixRegion of a membrane-bound protein predicted to be embedded in the membrane.;	#N/A	28.932	18.4539	22.8553	23.4137	3.03763	28.8992	28.2293	32.7376	29.9554	1.40448	-0.284768	0.444158
Pm_g9967.t1	#N/A	#N/A	#N/A	#N/A	#N/A	#N/A	1.05962	0	0.439983	0.499867	0.307347	0	1.10832	0.356505	0.488275	0.326658	0.0123479	0.992306
Pm_g9966.t1	#N/A	#N/A	#N/A	#N/A	#N/A	#N/A	15.5326	15.7316	19.691	16.9851	1.35416	16.1937	10.7758	16.7087	14.5594	1.89764	0.277443	0.481261
Pm_g9965.t1	#N/A	#N/A	#N/A	SignalP_EUK	#N/A	#N/A	1.24695	4.64127	2.58885	2.82569	0.986984	4.17256	2.4455	1.04884	2.55563	0.903422	0.14704	0.900549
Pm_g9964.t1	#N/A	#N/A	#N/A	SignalP_EUK	#N/A	#N/A	8.7148	15.3939	2.64957	8.91944	3.6804	20.759	22.7111	8.15016	17.2068	4.56324	-0.737204	0.299862
Pm_g9963.t1	#N/A	#N/A	#N/A	#N/A	#N/A	#N/A	0	0.0718008	0	0.0239336	0.0239336	0.11619	0.544782	0	0.220324	0.16566	-0.500165	NA
Pm_g9962.t1	#N/A	PF12799(Leucine Rich repeats (2 copies))	IPR001611(Leucine-rich repeat)IPR032675(Leucine-rich repeat domain superfamily)IPR025875(Leucine rich repeat 4)	#N/A	#N/A	#N/A	10.6046	8.27491	8.83991	9.23982	0.701627	10.4447	9.83634	10.2325	10.1712	0.178278	-0.0772762	0.897965
Pm_g9961.t1	#N/A	PF00132(Bacterial transferase hexapeptide (six repeats))	IPR011004(Trimeric LpxA-like superfamily)IPR001451(Hexapeptide repeat)	#N/A	TMHMM;TMhelixRegion of a membrane-bound protein predicted to be embedded in the membrane.;	#N/A	22.8509	19.2021	19.9536	20.6689	1.11239	19.8562	15.3534	21.1555	18.7884	1.75797	0.194976	0.597741
Pm_g9960.t1	#N/A	PF00400(WD domain, G-beta repeat)	IPR017986(WD40-repeat-containing domain)IPR036322(WD40-repeat-containing domain superfamily)IPR019775(WD40 repeat, conserved site)IPR001680(WD40 repeat)IPR015943(WD40/YVTN repeat-like-containing domain superfamily)	#N/A	#N/A	#N/A	61.8533	57.7939	70.8473	63.4982	3.85692	64.2939	54.6734	65.7519	61.5731	3.47541	0.103184	0.759453
Pm_g996.t1	#N/A	PF13921(Myb-like DNA-binding domain)PF01106(NifU-like domain)PF00249(Myb-like DNA-binding domain)PF08712(Scaffold protein Nfu/NifU N terminal)	IPR009057(Homeobox-like domain superfamily)IPR001005(SANT/Myb domain)IPR017930(Myb domain)IPR034904(Fe-S cluster assembly domain superfamily)IPR036498(Scaffold protein Nfu/NifU, N-terminal domain superfamily)IPR001075(NIF system FeS cluster assembly, NifU, C-terminal)IPR014824(Scaffold protein Nfu/NifU, N-terminal)	#N/A	#N/A	#N/A	61.841	69.772	79.5102	70.3744	5.10955	66.8867	59.3136	72.0058	66.0687	3.68667	0.148566	0.645449
Pm_g9959.t1	#N/A	PF01966(HD domain)	IPR003607(HD/PDEase domain)IPR006674(HD domain)	#N/A	#N/A	#N/A	14.9559	19.4394	18.9691	17.7881	1.42259	19.2383	19.1986	15.161	17.866	1.35254	0.0471483	0.92176
Pm_g9958.t1	#N/A	#N/A	#N/A	#N/A	#N/A	#N/A	4.55553	4.52823	3.26547	4.11641	0.425543	7.43467	7.92062	11.5624	8.97258	1.30251	-1.01296	0.00141681
Pm_g9957.t1	#N/A	PF07714(Protein tyrosine kinase)	IPR000719(Protein kinase domain)IPR011009(Protein kinase-like domain superfamily)IPR032675(Leucine-rich repeat domain superfamily)IPR001245(Serine-threonine/tyrosine-protein kinase, catalytic domain)IPR008271(Serine/threonine-protein kinase, active site)IPR017441(Protein kinase, ATP binding site)	#N/A	TMHMM;TMhelixRegion of a membrane-bound protein predicted to be embedded in the membrane.;	#N/A	2.63192	2.74982	1.59517	2.32564	0.366815	9.33227	10.5769	7.45686	9.122	0.906788	-1.81216	2.05276e-08
Pm_g9956.t1	#N/A	PF07714(Protein tyrosine kinase)	IPR011009(Protein kinase-like domain superfamily)IPR001245(Serine-threonine/tyrosine-protein kinase, catalytic domain)IPR032675(Leucine-rich repeat domain superfamily)IPR000719(Protein kinase domain)	SignalP_EUK	TMHMM;TMhelixRegion of a membrane-bound protein predicted to be embedded in the membrane.;	#N/A	7.27948	6.59725	6.13206	6.66959	0.333201	12.121	14.4266	13.0778	13.2085	0.668768	-0.90057	0.000906658
Pm_g9955.t1	#N/A	PF13240(zinc-ribbon domain)PF00520(Ion transport protein)	IPR028325(Voltage-gated potassium channel)IPR026870(Zinc-ribbon domain)IPR005821(Ion transport domain)	#N/A	TMHMM;TMhelixRegion of a membrane-bound protein predicted to be embedded in the membrane.;	#N/A	0	0	0	0	0	0	0	0	0	0	NA	NA
Pm_g9954.t1	#N/A	PF00027(Cyclic nucleotide-binding domain)PF00520(Ion transport protein)	IPR000595(Cyclic nucleotide-binding domain)IPR018490(Cyclic nucleotide-binding-like)IPR014710(RmlC-like jelly roll fold)IPR005821(Ion transport domain)	#N/A	TMHMM;TMhelixRegion of a membrane-bound protein predicted to be embedded in the membrane.;	#N/A	3.52654	3.37747	3.00057	3.30153	0.156512	2.15308	7.31254	3.91335	4.45966	1.51425	-0.344119	0.636087
Pm_g9953.t1	#N/A	PF12796(Ankyrin repeats (3 copies))PF00023(Ankyrin repeat)	IPR002110(Ankyrin repeat)IPR036770(Ankyrin repeat-containing domain superfamily)IPR020683(Ankyrin repeat-containing domain)	#N/A	#N/A	#N/A	35.1292	38.0021	38.9626	37.3646	1.15161	40.0622	41.6546	42.199	41.3053	0.64111	-0.0848399	0.798547
Pm_g9952.t1	#N/A	#N/A	IPR000742(EGF-like domain)IPR013032(EGF-like, conserved site)	SignalP_EUK	#N/A	#N/A	0	0	0	0	0	2.36011	3.52825	2.99203	2.96013	0.337592	-4.05943	3.29624e-10
Pm_g9951.t1	#N/A	PF00632(HECT-domain (ubiquitin-transferase))	IPR035983(HECT, E3 ligase catalytic domain)IPR000569(HECT domain)	#N/A	TMHMM;TMhelixRegion of a membrane-bound protein predicted to be embedded in the membrane.;	#N/A	0.140127	0	0	0.0467091	0.0467091	3.06345	6.35128	5.28029	4.89834	0.968138	-4.81332	3.14775e-18
Pm_g9950.t1	UP_Pm_interaction	#N/A	IPR025659(Tubby-like, C-terminal)IPR038595(LURP-one-related superfamily)	#N/A	#N/A	#N/A	0.710382	0.16788	0.202265	0.360176	0.175384	22.6842	35.7717	23.9006	27.4522	4.17457	-5.34473	2.20256e-34
Pm_g995.t1	UP_Pm_interaction	PF13854(Kelch motif)PF13418(Galactose oxidase, central domain)PF01344(Kelch motif)	IPR015915(Kelch-type beta propeller)IPR006652(Kelch repeat type 1)	#N/A	#N/A	#N/A	10.6248	8.48895	7.62947	8.91442	0.890471	27.5346	21.7534	36.8118	28.6999	4.38584	-1.55055	6.47525e-08
Pm_g9949.t1	UP_Pm_interaction	#N/A	IPR025659(Tubby-like, C-terminal)IPR038595(LURP-one-related superfamily)	#N/A	#N/A	#N/A	0.892089	0.0922342	0.148168	0.377497	0.257802	9.85087	11.0805	12.0056	10.979	0.624093	-3.88796	9.77653e-14
Pm_g9948.t1	#N/A	PF00632(HECT-domain (ubiquitin-transferase))	IPR035983(HECT, E3 ligase catalytic domain)IPR000569(HECT domain)	#N/A	TMHMM;TMhelixRegion of a membrane-bound protein predicted to be embedded in the membrane.;	#N/A	0.0466319	0.0385707	0.0619612	0.0490546	0.00686006	1.43557	0.682853	2.00822	1.37555	0.383775	-2.9503	1.1174e-05
Pm_g9947.t1	#N/A	PF14421(A distinct subfamily of CDD/CDA-like deaminases)	IPR032723(Deaminase, LmjF36.5940-like)	#N/A	#N/A	#N/A	7.54288	9.72302	7.19143	8.15244	0.791817	3.67127	3.33001	4.28456	3.76195	0.279261	1.11343	0.00129171
Pm_g9946.t1	#N/A	PF14421(A distinct subfamily of CDD/CDA-like deaminases)	IPR032723(Deaminase, LmjF36.5940-like)	#N/A	#N/A	#N/A	5.60415	3.56566	4.80515	4.65832	0.593022	3.01324	3.05611	3.60985	3.2264	0.192122	0.54662	0.239323
Pm_g9945.t1	#N/A	PF13639(Ring finger domain)	IPR001841(Zinc finger, RING-type)IPR036871(PX domain superfamily)IPR013083(Zinc finger, RING/FYVE/PHD-type)	#N/A	#N/A	#N/A	63.6046	38.4522	42.2567	48.1045	7.8275	36.9851	51.2046	34.6493	40.9463	5.17326	0.269376	0.541626
Pm_g9944.t1	#N/A	PF13472(GDSL-like Lipase/Acylhydrolase family)	IPR013830(SGNH hydrolase-type esterase domain)IPR036514(SGNH hydrolase superfamily)	#N/A	#N/A	#N/A	0	0	0	0	0	0	0	0	0	0	NA	NA
Pm_g9943.t1	#N/A	#N/A	#N/A	#N/A	TMHMM;TMhelixRegion of a membrane-bound protein predicted to be embedded in the membrane.;	#N/A	0	0	0	0	0	1.53088	0	0.684105	0.738328	0.442758	-0.91872	0.234828
Pm_g9942.t1	#N/A	#N/A	IPR000909(Phosphatidylinositol-specific phospholipase C, X domain)IPR017946(PLC-like phosphodiesterase, TIM beta/alpha-barrel domain superfamily)	SignalP_EUK	#N/A	#N/A	0.371215	0.153521	0.246622	0.257119	0.0630615	0.496864	0.679484	0.999154	0.725167	0.146787	-0.805089	0.3938
Pm_g9941.t1	#N/A	#N/A	#N/A	#N/A	#N/A	#N/A	0	0	0	0	0	0	0	0	0	0	NA	NA
Pm_g9940.t1	#N/A	#N/A	IPR000909(Phosphatidylinositol-specific phospholipase C, X domain)IPR017946(PLC-like phosphodiesterase, TIM beta/alpha-barrel domain superfamily)	SignalP_EUK	#N/A	#N/A	0	0.460564	0	0.153521	0.153521	0	0.0970691	1.24894	0.44867	0.401116	-0.345641	0.721594
Pm_g994.t1	#N/A	#N/A	#N/A	#N/A	#N/A	#N/A	46.5797	50.8028	49.7868	49.0564	1.27262	41.3018	38.1158	44.6913	41.3697	1.89848	0.298433	0.33314
Pm_g9939.t1	#N/A	#N/A	#N/A	#N/A	TMHMM;TMhelixRegion of a membrane-bound protein predicted to be embedded in the membrane.;	#N/A	0.254165	0	0.253287	0.169151	0.0845758	0	0.398771	1.19718	0.531985	0.351957	-0.473679	0.631795
Pm_g9938.t1	#N/A	#N/A	#N/A	#N/A	#N/A	#N/A	0	0	0	0	0	0	0	0	0	0	NA	NA
Pm_g9937.t1	DW_Pm_interaction	PF13472(GDSL-like Lipase/Acylhydrolase family)	IPR013830(SGNH hydrolase-type esterase domain)IPR036514(SGNH hydrolase superfamily)	#N/A	TMHMM;TMhelixRegion of a membrane-bound protein predicted to be embedded in the membrane.;	#N/A	37.8241	13.5448	13.954	21.7743	8.02578	7.38557	13.3116	7.54566	9.41429	1.94922	1.10818	0.0338743
Pm_g9936.t1	#N/A	#N/A	IPR032675(Leucine-rich repeat domain superfamily)	#N/A	#N/A	#N/A	11.0571	10.7531	10.9076	10.9059	0.087768	8.34165	7.14945	8.11664	7.86925	0.365713	0.509433	0.146309
Pm_g9935.t1	#N/A	#N/A	#N/A	#N/A	#N/A	#N/A	0.978462	0	0.43337	0.470611	0.283071	1.74621	0	1.53627	1.09416	0.550426	-0.415881	0.696781
Pm_g9934.t1	#N/A	#N/A	#N/A	#N/A	#N/A	#N/A	0	0	0	0	0	0.160007	0	0.321761	0.160589	0.0928849	-0.291065	NA
Pm_g9933.t1	#N/A	PF03092(BT1 family)	IPR039309(Biopterin transporter family)IPR036259(MFS transporter superfamily)	#N/A	TMHMM;TMhelixRegion of a membrane-bound protein predicted to be embedded in the membrane.;	#N/A	0	0	0	0	0	1.46518	1.14497	1.6071	1.40575	0.136676	-3.58661	1.21719e-07
Pm_g9932.t1	#N/A	PF13456(Reverse transcriptase-like)PF00078(Reverse transcriptase (RNA-dependent DNA polymerase))	IPR000477(Reverse transcriptase domain)IPR002156(Ribonuclease H domain)IPR012337(Ribonuclease H-like superfamily)IPR036397(Ribonuclease H superfamily)	#N/A	#N/A	#N/A	0	0	0	0	0	0	0	0	0	0	NA	NA
Pm_g9931.t1	#N/A	PF00078(Reverse transcriptase (RNA-dependent DNA polymerase))	IPR000477(Reverse transcriptase domain)	#N/A	#N/A	#N/A	0	0	0	0	0	0	0	0	0	0	NA	NA
Pm_g9930.t1	#N/A	PF14223(gag-polypeptide of LTR copia-type)PF13976(GAG-pre-integrase domain)PF07727(Reverse transcriptase (RNA-dependent DNA polymerase))PF00665(Integrase core domain)	IPR001584(Integrase, catalytic core)IPR001878(Zinc finger, CCHC-type)IPR025724(GAG-pre-integrase domain)IPR013103(Reverse transcriptase, RNA-dependent DNA polymerase)IPR012337(Ribonuclease H-like superfamily)IPR036397(Ribonuclease H superfamily)	#N/A	#N/A	#N/A	0	0	0	0	0	0	0	0	0	0	NA	NA
Pm_g993.t1	#N/A	PF09229(Activator of Hsp90 ATPase, N-terminal)	IPR011990(Tetratricopeptide-like helical domain superfamily)IPR036338(Activator of Hsp90 ATPase, Aha1)IPR039981(Activator of 90kDa heat shock protein ATPase-like)IPR015310(Activator of Hsp90 ATPase, N-terminal)IPR013026(Tetratricopeptide repeat-containing domain)IPR019734(Tetratricopeptide repeat)	#N/A	#N/A	#N/A	75.9083	76.9032	103.347	85.3861	8.98495	71.8724	63.9905	89.4656	75.1095	7.53004	0.239989	0.486178
Pm_g9929.t1	#N/A	#N/A	#N/A	#N/A	#N/A	#N/A	0	0	0	0	0	0	0	0	0	0	NA	NA
Pm_g9928.t1	#N/A	#N/A	IPR013762(Integrase-like, catalytic domain superfamily)IPR011010(DNA breaking-rejoining enzyme, catalytic core)	#N/A	#N/A	#N/A	0	0	0	0	0	0	0	0	0	0	NA	NA
Pm_g9927.t1	#N/A	#N/A	#N/A	#N/A	#N/A	#N/A	0.519245	0.572644	0.574947	0.555612	0.0181956	0	1.62933	2.32932	1.31955	0.690024	-0.564961	0.587959
Pm_g9926.t1	#N/A	PF03083(Sugar efflux transporter for intercellular exchange)	IPR004316(SWEET sugar transporter)	#N/A	TMHMM;TMhelixRegion of a membrane-bound protein predicted to be embedded in the membrane.;	#N/A	2.62996	4.74615	3.0974	3.49117	0.641835	2.2401	0.500153	0.804403	1.18155	0.536512	1.23058	0.0932968
Pm_g9925.t1	#N/A	PF08635(Putative oxidoreductase C terminal domain)PF01408(Oxidoreductase family, NAD-binding Rossmann fold)	IPR013944(Oxidoreductase putative, C-terminal)IPR000683(Oxidoreductase, N-terminal)IPR036291(NAD(P)-binding domain superfamily)	#N/A	#N/A	#N/A	25.9553	20.2861	19.493	21.9115	2.03485	16.1117	14.3217	25.4131	18.6155	3.43787	0.286551	0.517136
Pm_g9924.t1	#N/A	#N/A	#N/A	#N/A	#N/A	#N/A	24.2275	30.4545	36.9571	30.5464	3.67498	24.7478	19.3392	19.0912	21.0594	1.84558	0.566968	0.140803
Pm_g9923.t1	#N/A	PF03067(Lytic polysaccharide mono-oxygenase, cellulose-degrading)	IPR004302(Cellulose/chitin-binding protein, N-terminal)	SignalP_EUK	#N/A	#N/A	2.47476	0.0682317	1.20571	1.24957	0.695052	3.97491	5.09074	4.88475	4.65013	0.342807	-1.33148	0.0768443
Pm_g9922.t1	#N/A	PF13578(Methyltransferase domain)	IPR029063(S-adenosyl-L-methionine-dependent methyltransferase)IPR002935(Class I-like SAM-dependent O-methyltransferase)	#N/A	#N/A	#N/A	62.6799	42.5525	54.3639	53.1988	5.8394	33.8317	53.677	36.5934	41.3674	6.20624	0.39123	0.333946
Pm_g9921.t1	#N/A	PF13578(Methyltransferase domain)	IPR029063(S-adenosyl-L-methionine-dependent methyltransferase)IPR002935(Class I-like SAM-dependent O-methyltransferase)	#N/A	#N/A	#N/A	2.04252	0.211179	0.678489	0.977396	0.549382	2.05041	1.6023	1.3744	1.6757	0.198568	-0.467377	0.653244
Pm_g9920.t1	#N/A	#N/A	IPR002935(Class I-like SAM-dependent O-methyltransferase)IPR029063(S-adenosyl-L-methionine-dependent methyltransferase)	#N/A	#N/A	#N/A	0.296972	0	0	0.0989906	0.0989906	0	0	0	0	0	0.124489	NA
Pm_g992.t1	#N/A	PF01585(G-patch domain)	IPR000467(G-patch domain)	#N/A	#N/A	#N/A	31.5744	30.227	32.5336	31.445	0.669002	32.8703	25.9924	30.2956	29.7194	2.00626	0.138631	0.741598
Pm_g9919.t1	#N/A	PF13578(Methyltransferase domain)	IPR029063(S-adenosyl-L-methionine-dependent methyltransferase)IPR002935(Class I-like SAM-dependent O-methyltransferase)	#N/A	#N/A	#N/A	0.128823	1.06554	0.342343	0.512234	0.283434	0	0.134744	0	0.0449148	0.0449148	0.816393	0.334826
Pm_g9918.t1	#N/A	#N/A	#N/A	#N/A	#N/A	#N/A	9.5424	9.83741	10.1067	9.82882	0.162944	8.7	9.25773	8.00302	8.65358	0.362945	0.221483	0.695194
Pm_g9917.t1	#N/A	#N/A	#N/A	#N/A	#N/A	#N/A	2.94756	4.59739	3.86055	3.80183	0.477171	1.91626	5.2852	6.23353	4.47833	1.30996	-0.153897	0.861417
Pm_g9916.t1	#N/A	#N/A	#N/A	#N/A	#N/A	#N/A	9.22395	7.92743	9.52723	8.89287	0.490595	9.16312	5.99225	8.34032	7.8319	0.949993	0.238621	0.560959
Pm_g9915.t1	#N/A	PF13637(Ankyrin repeats (many copies))	IPR036770(Ankyrin repeat-containing domain superfamily)	#N/A	#N/A	#N/A	9.30406	10.4264	9.0393	9.58992	0.425161	5.89189	9.7317	6.32797	7.31719	1.2138	0.401393	0.433289
Pm_g9914.t1	#N/A	#N/A	IPR023950(Flavohemoprotein)IPR009050(Globin-like superfamily)IPR000971(Globin)IPR012292(Globin/Protoglobin)	#N/A	#N/A	#N/A	29.5774	30.4864	27.5103	29.1914	0.880547	28.8288	21.1005	18.7798	22.903	3.03768	0.389106	0.325916
Pm_g9913.t1	#N/A	PF12796(Ankyrin repeats (3 copies))	IPR036770(Ankyrin repeat-containing domain superfamily)IPR020683(Ankyrin repeat-containing domain)	#N/A	#N/A	#N/A	16.5955	15.868	21.3012	17.9215	1.70281	10.751	11.7342	13.0431	11.8427	0.663894	0.631082	0.050679
Pm_g9912.t1	#N/A	#N/A	#N/A	#N/A	#N/A	#N/A	6.53506	10.547	12.4955	9.85919	1.75467	7.25366	5.6684	10.5109	7.81098	1.4254	0.365378	0.572779
Pm_g9911.t1	#N/A	#N/A	#N/A	SignalP_EUK	#N/A	#N/A	3.91062	3.23459	4.26827	3.80449	0.303079	10.8425	5.25903	3.00735	6.36962	2.32897	-0.522067	0.544112
Pm_g9910.t1	#N/A	PF03828(Cid1 family poly A polymerase)	IPR002058(PAP/25A-associated)	#N/A	#N/A	#N/A	43.5583	44.6879	42.1906	43.4789	0.721992	35.1066	27.3477	35.7802	32.7448	2.70556	0.461529	0.0591753
Pm_g991.t1	#N/A	PF00076(RNA recognition motif. (a.k.a. RRM, RBD, or RNP domain))	IPR035979(RNA-binding domain superfamily)IPR012677(Nucleotide-binding alpha-beta plait domain superfamily)IPR000504(RNA recognition motif domain)IPR003954(RNA recognition motif domain, eukaryote)	#N/A	#N/A	#N/A	5.03791	5.90139	4.63154	5.19028	0.374406	7.39925	8.43115	7.73283	7.85441	0.304023	-0.522684	0.103768
Pm_g9909.t1	#N/A	#N/A	#N/A	#N/A	#N/A	#N/A	55.2545	67.2098	61.7578	61.4074	3.45564	63.8642	62.1457	47.2411	57.7503	5.278	0.13839	0.735784
Pm_g9908.t1	#N/A	PF00400(WD domain, G-beta repeat)	IPR017986(WD40-repeat-containing domain)IPR001680(WD40 repeat)IPR015943(WD40/YVTN repeat-like-containing domain superfamily)IPR036322(WD40-repeat-containing domain superfamily)	#N/A	#N/A	#N/A	4.89856	5.58421	4.59723	5.02666	0.292028	4.90338	4.80072	5.66684	5.12365	0.273209	0.0319261	0.942068
Pm_g9907.t1	#N/A	PF18595(Designed helical repeat protein 10 domain)PF03800(Nuf2 family)	IPR041112(Nuf2, DHR10 domain)IPR038275(Nuf2, N-terminal domain superfamily)IPR005549(Kinetochore protein Nuf2)	#N/A	#N/A	#N/A	24.7965	24.6433	33.6202	27.6867	2.9671	21.6749	21.3047	34.6478	25.8758	4.3873	0.155584	0.742748
Pm_g9906.t1	#N/A	#N/A	IPR000727(Target SNARE coiled-coil homology domain)IPR039897(BET1-like protein)	#N/A	TMHMM;TMhelixRegion of a membrane-bound protein predicted to be embedded in the membrane.;	#N/A	147.381	138.705	154.295	146.793	4.50997	125.671	103.164	122.712	117.182	7.06116	0.377482	0.158212
Pm_g9905.t1	#N/A	#N/A	#N/A	#N/A	#N/A	#N/A	76.7022	115.4	147.53	113.211	20.4755	148.982	86.1064	114.348	116.479	18.1818	0.020453	0.97407
Pm_g9904.t1	#N/A	PF00892(EamA-like transporter family)	IPR000620(EamA domain)	#N/A	TMHMM;TMhelixRegion of a membrane-bound protein predicted to be embedded in the membrane.;	#N/A	26.0696	22.8183	27.1659	25.3513	1.30541	21.2708	21.945	25.1116	22.7758	1.18401	0.207443	0.570296
Pm_g9903.t1	#N/A	#N/A	#N/A	#N/A	TMHMM;TMhelixRegion of a membrane-bound protein predicted to be embedded in the membrane.;	#N/A	0.530488	0.837676	1.21751	0.861892	0.198696	0.968248	0.302657	0.778827	0.683244	0.197994	0.31646	0.751278
Pm_g9902.t1	#N/A	#N/A	#N/A	#N/A	#N/A	#N/A	28.2123	17.9181	19.4127	21.8477	3.21142	19.8923	10.8024	24.0689	18.2545	3.91628	0.299449	0.634116
Pm_g9901.t1	#N/A	PF00166(Chaperonin 10 Kd subunit)	IPR011032(GroES-like superfamily)IPR020818(GroES chaperonin family)IPR037124(GroES chaperonin superfamily)	#N/A	#N/A	#N/A	628.853	758.629	780.844	722.775	47.3972	717.472	546.212	845.544	703.076	86.7089	0.101213	0.798711
Pm_g9900.t1	#N/A	PF01979(Amidohydrolase family)	IPR014311(Guanine deaminase)IPR011059(Metal-dependent hydrolase, composite domain superfamily)IPR006680(Amidohydrolase-related)IPR032466(Metal-dependent hydrolase)	#N/A	#N/A	#N/A	40.8178	32.868	21.5348	31.7402	5.59501	25.4691	31.8949	20.8419	26.0686	3.20476	0.31663	0.486834
Pm_g990.t1	#N/A	#N/A	IPR011047(Quinoprotein alcohol dehydrogenase-like superfamily)	#N/A	TMHMM;TMhelixRegion of a membrane-bound protein predicted to be embedded in the membrane.;	#N/A	0	0	0	0	0	0	0	0.106801	0.0356004	0.0356004	-0.212135	NA
Pm_g99.t1	#N/A	PF00096(Zinc finger, C2H2 type)	IPR036236(Zinc finger C2H2 superfamily)IPR013087(Zinc finger C2H2-type)	#N/A	#N/A	#N/A	1.55407	0.197756	0.953047	0.901624	0.392377	5.92026	3.37603	8.04403	5.78011	1.34936	-1.98826	0.00208958
Pm_g9899.t1	#N/A	PF00102(Protein-tyrosine phosphatase)	IPR003595(Protein-tyrosine phosphatase, catalytic)IPR000387(Tyrosine specific protein phosphatases domain)IPR029021(Protein-tyrosine phosphatase-like)IPR000242(PTP type protein phosphatase)	#N/A	#N/A	#N/A	479.278	495.119	474.756	483.051	6.17373	528.664	507.555	421.89	486.036	32.6469	0.0461771	0.904252
Pm_g9898.t1	#N/A	PF01368(DHH family)PF02833(DHHA2 domain)	IPR001667(DDH domain)IPR004097(DHHA2 domain)IPR038763(DHH phosphoesterase superfamily)IPR038222(DHHA2 domain superfamily)	#N/A	#N/A	#N/A	31.4137	31.3895	34.2519	32.3517	0.950113	23.8354	20.5796	42.4558	28.9569	6.81455	0.217304	0.647179
Pm_g9897.t1	#N/A	PF00176(SNF2 family N-terminal domain)PF00271(Helicase conserved C-terminal domain)	IPR014001(Helicase superfamily 1/2, ATP-binding domain)IPR027417(P-loop containing nucleoside triphosphate hydrolase)IPR000330(SNF2-related, N-terminal domain)IPR038718(SNF2-like, N-terminal domain superfamily)IPR001650(Helicase, C-terminal)	#N/A	#N/A	#N/A	9.56128	11.0501	10.0591	10.2235	0.437584	13.043	11.7269	12.6912	12.487	0.393412	-0.222694	0.47259
Pm_g9896.t1	#N/A	PF03221(Tc5 transposase DNA-binding domain)	IPR006600(HTH CenpB-type DNA-binding domain)	#N/A	#N/A	#N/A	28.2123	27.9458	30.9868	29.0483	0.972302	17.3582	18.3241	21.1273	18.9365	1.1303	0.653279	0.0290054
Pm_g9895.t1	#N/A	PF00270(DEAD/DEAH box helicase)PF00271(Helicase conserved C-terminal domain)PF07717(Oligonucleotide/oligosaccharide-binding (OB)-fold)PF04408(Helicase associated domain (HA2))	IPR027417(P-loop containing nucleoside triphosphate hydrolase)IPR011545(DEAD/DEAH box helicase domain)IPR007502(Helicase-associated domain)IPR003593(AAA+ ATPase domain)IPR001650(Helicase, C-terminal)IPR002464(DNA/RNA helicase, ATP-dependent, DEAH-box type, conserved site)IPR011709(Domain of unknown function DUF1605)IPR014001(Helicase superfamily 1/2, ATP-binding domain)	#N/A	#N/A	#N/A	16.0506	18.1109	21.3433	18.5016	1.54032	14.5543	14.8193	17.0672	15.4803	0.797141	0.308677	0.300862
Pm_g9894.t1	DW_Pm_interaction	#N/A	#N/A	#N/A	#N/A	#N/A	1693.93	2472.88	1755.79	1974.2	249.978	1150.4	988.344	687.164	941.97	135.72	1.07477	0.000332244
Pm_g9893.t1	#N/A	PF06454(Protein of unknown function (DUF1084))	IPR009457(Domain of unknown function DUF1084)IPR040226(THH1/TOM1/TOM3)	SignalP_EUK	TMHMM;TMhelixRegion of a membrane-bound protein predicted to be embedded in the membrane.;	#N/A	26.7825	28.1115	27.439	27.4443	0.383664	29.8855	30.832	30.6407	30.4527	0.288963	-0.0902913	0.797648
Pm_g9892.t1	#N/A	#N/A	#N/A	#N/A	#N/A	#N/A	47.5155	62.432	31.4032	47.1169	8.95947	56.9738	53.841	59.9492	56.9213	1.76348	-0.20122	0.696248
Pm_g9891.t1	#N/A	#N/A	#N/A	#N/A	#N/A	#N/A	0	0.0160105	0	0.00533682	0.00533682	0.0518171	0	0.013025	0.021614	0.0155626	-0.324353	NA
Pm_g9890.t1	#N/A	#N/A	IPR000261(EH domain)IPR011992(EF-hand domain pair)	#N/A	#N/A	#N/A	5.8716	7.52177	6.85033	6.7479	0.479108	7.85903	4.79334	7.90194	6.85144	1.02912	0.045417	0.945294
Pm_g989.t1	#N/A	PF00487(Fatty acid desaturase)	IPR005804(Fatty acid desaturase domain)	#N/A	TMHMM;TMhelixRegion of a membrane-bound protein predicted to be embedded in the membrane.;	#N/A	100.193	47.7232	102.266	83.3939	17.8454	109.31	90.7458	99.5347	99.8635	5.36159	-0.189719	0.703114
Pm_g9889.t1	#N/A	PF08704(tRNA methyltransferase complex GCD14 subunit)	IPR014816(tRNA (1-methyladenosine) methyltransferase catalytic subunit Gcd14)IPR029063(S-adenosyl-L-methionine-dependent methyltransferase)	#N/A	#N/A	#N/A	18.8879	21.3577	22.5555	20.9337	1.07975	13.3339	16.6718	23.9176	17.9744	3.1239	0.269217	0.536179
Pm_g9888.t1	#N/A	PF02582(Uncharacterised ACR, YagE family COG1723)	IPR003734(Domain of unknown function DUF155)	#N/A	TMHMM;TMhelixRegion of a membrane-bound protein predicted to be embedded in the membrane.;	#N/A	45.9188	50.7713	53.681	50.1237	2.26403	35.3917	38.337	43.8457	39.1915	2.47757	0.404516	0.12622
Pm_g9887.t1	#N/A	PF01151(GNS1/SUR4 family)	IPR002076(ELO family)	#N/A	TMHMM;TMhelixRegion of a membrane-bound protein predicted to be embedded in the membrane.;	#N/A	112.748	64.8015	80.9062	86.1518	14.0872	130.264	166.121	164.573	153.653	11.7027	-0.745567	0.018529
Pm_g9886.t1	#N/A	#N/A	#N/A	#N/A	#N/A	#N/A	92.5429	119.095	177.323	129.654	25.037	121.113	81.3339	109.094	103.847	11.7791	0.364205	0.352398
Pm_g9885.t1	#N/A	PF03083(Sugar efflux transporter for intercellular exchange)	IPR004316(SWEET sugar transporter)	#N/A	TMHMM;TMhelixRegion of a membrane-bound protein predicted to be embedded in the membrane.;	#N/A	6.15745	4.16701	4.68582	5.00343	0.596132	3.14681	11.5928	8.4373	7.72564	2.46398	-0.500103	0.470651
Pm_g9884.t1	#N/A	PF03083(Sugar efflux transporter for intercellular exchange)	IPR004316(SWEET sugar transporter)	#N/A	TMHMM;TMhelixRegion of a membrane-bound protein predicted to be embedded in the membrane.;	#N/A	0	0	0	0	0	0.689711	0	0.173369	0.287693	0.207146	-0.439793	NA
Pm_g9883.t1	#N/A	PF03083(Sugar efflux transporter for intercellular exchange)	IPR004316(SWEET sugar transporter)	#N/A	TMHMM;TMhelixRegion of a membrane-bound protein predicted to be embedded in the membrane.;	#N/A	18.9535	16.9383	18.4538	18.1152	0.605851	20.9949	18.2295	15.3924	18.2056	1.61736	0.0468464	0.92822
Pm_g9882.t1	#N/A	PF03083(Sugar efflux transporter for intercellular exchange)	IPR004316(SWEET sugar transporter)	#N/A	TMHMM;TMhelixRegion of a membrane-bound protein predicted to be embedded in the membrane.;	#N/A	128.699	122.707	172.831	141.412	15.8044	101.971	85.543	97.9769	95.1635	4.9465	0.613603	0.0213739
Pm_g9881.t1	#N/A	PF03083(Sugar efflux transporter for intercellular exchange)	IPR004316(SWEET sugar transporter)	#N/A	TMHMM;TMhelixRegion of a membrane-bound protein predicted to be embedded in the membrane.;	#N/A	5.39803	4.46487	6.96952	5.6108	0.730815	4.49868	7.98981	7.40167	6.63005	1.07912	-0.168685	0.813753
Pm_g9880.t1	#N/A	PF03083(Sugar efflux transporter for intercellular exchange)	IPR004316(SWEET sugar transporter)	#N/A	TMHMM;TMhelixRegion of a membrane-bound protein predicted to be embedded in the membrane.;	#N/A	0	0.509133	0.477101	0.328745	0.164632	0	0	0	0	0	0.598211	NA
Pm_g988.t1	#N/A	PF01158(Ribosomal protein L36e)	IPR000509(Ribosomal protein L36e)IPR038097(Ribosomal protein L36e domain superfamily)	#N/A	#N/A	#N/A	3854.54	4762.57	3620.78	4079.3	348.238	3418.31	2882.23	3087.1	3129.22	156.18	0.432383	0.0892383
Pm_g9879.t1	#N/A	PF03083(Sugar efflux transporter for intercellular exchange)	IPR004316(SWEET sugar transporter)	#N/A	TMHMM;TMhelixRegion of a membrane-bound protein predicted to be embedded in the membrane.;	#N/A	0.739649	0.087398	0.421197	0.416081	0.188306	0.848577	0	0.142202	0.33026	0.26239	0.153706	0.90315
Pm_g9878.t1	#N/A	#N/A	IPR012674(Calycin)	SignalP_EUK	#N/A	#N/A	0	0.100583	0.16158	0.0873876	0.0471084	0.651064	0	0	0.217021	0.217021	-0.198836	NA
Pm_g9877.t1	#N/A	#N/A	IPR012674(Calycin)	SignalP_EUK	TMHMM;TMhelixRegion of a membrane-bound protein predicted to be embedded in the membrane.;	#N/A	0	0	0	0	0	0	0	0	0	0	NA	NA
Pm_g9876.t1	#N/A	#N/A	IPR012674(Calycin)	SignalP_EUK	#N/A	#N/A	0	0	0	0	0	0	0	0	0	0	NA	NA
Pm_g9875.t1	#N/A	#N/A	IPR012674(Calycin)	SignalP_EUK	TMHMM;TMhelixRegion of a membrane-bound protein predicted to be embedded in the membrane.;	#N/A	0	0	0	0	0	0	0	0	0	0	NA	NA
Pm_g9874.t1	#N/A	#N/A	IPR012674(Calycin)	SignalP_EUK	#N/A	#N/A	0	0	0	0	0	0	0	0	0	0	NA	NA
Pm_g9873.t1	#N/A	#N/A	IPR012674(Calycin)	SignalP_EUK	TMHMM;TMhelixRegion of a membrane-bound protein predicted to be embedded in the membrane.;	#N/A	0	0	0	0	0	0	0	0	0	0	NA	NA
Pm_g9872.t1	#N/A	#N/A	IPR012674(Calycin)	SignalP_EUK	#N/A	#N/A	0	0	0	0	0	0	0	0	0	0	NA	NA
Pm_g9871.t1	#N/A	#N/A	IPR012674(Calycin)	SignalP_EUK	#N/A	#N/A	0	0	0	0	0	0	0	0	0	0	NA	NA
Pm_g9870.t1	#N/A	#N/A	IPR012674(Calycin)	SignalP_EUK	#N/A	#N/A	0	0	0	0	0	0	0	0	0	0	NA	NA
Pm_g987.t1	#N/A	PF00233(3'5'-cyclic nucleotide phosphodiesterase)	IPR002073(3'5'-cyclic nucleotide phosphodiesterase, catalytic domain)IPR036971(3'5'-cyclic nucleotide phosphodiesterase, catalytic domain superfamily)IPR023088(3'5'-cyclic nucleotide phosphodiesterase)IPR003607(HD/PDEase domain)	#N/A	#N/A	#N/A	3.70632	4.39252	4.04266	4.04717	0.1981	4.36851	4.39742	3.27566	4.01386	0.369197	0.0605813	0.92631
Pm_g9869.t1	#N/A	#N/A	IPR011011(Zinc finger, FYVE/PHD-type)IPR023393(START-like domain superfamily)	#N/A	#N/A	#N/A	0	0	0	0	0	0	0	0	0	0	NA	NA
Pm_g9868.t1	#N/A	#N/A	IPR023393(START-like domain superfamily)IPR011011(Zinc finger, FYVE/PHD-type)	#N/A	#N/A	#N/A	0.225699	0.700058	0.374865	0.43354	0.140043	0.22657	1.6525	0.759357	0.879477	0.415991	-0.633849	0.507807
Pm_g9867.t1	#N/A	#N/A	IPR023393(START-like domain superfamily)	#N/A	#N/A	#N/A	0.705308	0.648201	0.520646	0.624719	0.054585	1.46851	0.245908	0.105466	0.606628	0.432844	0.0642884	0.962689
Pm_g9866.t1	#N/A	#N/A	IPR023393(START-like domain superfamily)IPR017455(Zinc finger, FYVE-related)IPR013083(Zinc finger, RING/FYVE/PHD-type)IPR011011(Zinc finger, FYVE/PHD-type)	#N/A	#N/A	#N/A	14.9626	19.4183	34.5412	22.974	5.92487	20.162	18.4958	6.10197	14.9199	4.43515	0.59485	0.301836
Pm_g9865.t1	#N/A	PF01852(START domain)	IPR002913(START domain)IPR011011(Zinc finger, FYVE/PHD-type)IPR023393(START-like domain superfamily)	#N/A	#N/A	#N/A	0	0	0.0378652	0.0126217	0.0126217	0	0.357685	0	0.119228	0.119228	-0.344849	NA
Pm_g9864.t1	#N/A	PF03083(Sugar efflux transporter for intercellular exchange)	IPR004316(SWEET sugar transporter)	#N/A	TMHMM;TMhelixRegion of a membrane-bound protein predicted to be embedded in the membrane.;	#N/A	25.0064	19.888	27.8309	24.2418	2.32457	31.182	47.8404	32.9342	37.3189	5.28502	-0.544264	0.150212
Pm_g9863.t1	#N/A	#N/A	#N/A	#N/A	#N/A	#N/A	26.1664	22.4891	26.6483	25.1013	1.31347	19.8177	13.6845	19.4187	17.6403	1.98123	0.554499	0.0678917
Pm_g9862.t1	#N/A	#N/A	#N/A	#N/A	#N/A	#N/A	2.54599	2.73193	3.01721	2.76504	0.137033	2.11834	4.39037	5.00064	3.83645	0.876933	-0.366441	0.587835
Pm_g9861.t1	#N/A	PF01554(MatE)	IPR002528(Multi antimicrobial extrusion protein)	#N/A	TMHMM;TMhelixRegion of a membrane-bound protein predicted to be embedded in the membrane.;	#N/A	2.00254	3.31273	4.38256	3.23261	0.688218	6.85859	4.25078	4.59736	5.23558	0.817653	-0.563666	0.30934
Pm_g9860.t1	#N/A	#N/A	#N/A	#N/A	#N/A	#N/A	1.7756	1.68623	0.74274	1.40152	0.330401	2.02452	2.54507	1.85857	2.14272	0.2068	-0.473363	0.536069
Pm_g986.t1	#N/A	PF14675(FANCI solenoid 1)	IPR029308(FANCI solenoid 1 domain)	#N/A	#N/A	#N/A	1.26324	1.46281	0.951151	1.22573	0.148888	1.91626	4.75668	1.36004	2.67766	1.05184	-0.855422	0.256771
Pm_g9859.t1	UP_Pm_interaction	#N/A	#N/A	#N/A	#N/A	#N/A	0	0	0.256757	0.0855857	0.0855857	19.1395	14.1482	25.6586	19.6488	3.33253	-5.50853	1.49874e-26
Pm_g9858.t1	#N/A	PF00632(HECT-domain (ubiquitin-transferase))	IPR000569(HECT domain)IPR035983(HECT, E3 ligase catalytic domain)	SignalP_EUK	#N/A	#N/A	0	0	0.107411	0.0358037	0.0358037	0.540998	1.01464	0	0.518545	0.293115	-0.959644	0.25137
Pm_g9857.t1	#N/A	#N/A	#N/A	#N/A	#N/A	#N/A	10.2405	8.919	11.8948	10.3514	0.860816	11.3467	5.60388	10.2221	9.05755	1.75709	0.246267	0.646862
Pm_g9856.t1	#N/A	PF03083(Sugar efflux transporter for intercellular exchange)	IPR004316(SWEET sugar transporter)	SignalP_EUK	TMHMM;TMhelixRegion of a membrane-bound protein predicted to be embedded in the membrane.;	#N/A	0	0	0	0	0	0.30453	0	0.153096	0.152542	0.0879106	-0.291805	NA
Pm_g9855.t1	#N/A	#N/A	#N/A	#N/A	TMHMM;TMhelixRegion of a membrane-bound protein predicted to be embedded in the membrane.;	#N/A	0	0	0	0	0	0	0	0.369817	0.123272	0.123272	-0.279445	NA
Pm_g9854.t1	#N/A	#N/A	#N/A	#N/A	#N/A	#N/A	0	0	0	0	0	0	0	0	0	0	NA	NA
Pm_g9853.t1	#N/A	PF03083(Sugar efflux transporter for intercellular exchange)	IPR004316(SWEET sugar transporter)	#N/A	TMHMM;TMhelixRegion of a membrane-bound protein predicted to be embedded in the membrane.;	#N/A	2.04593	4.89862	3.43388	3.45948	0.8236	8.0712	7.43357	3.47797	6.32758	1.43665	-0.696356	0.284729
Pm_g9852.t1	#N/A	PF03083(Sugar efflux transporter for intercellular exchange)	IPR004316(SWEET sugar transporter)	#N/A	TMHMM;TMhelixRegion of a membrane-bound protein predicted to be embedded in the membrane.;	#N/A	0.68532	0	0	0.22844	0.22844	0.764407	1.55311	0.922296	1.07994	0.240935	-0.897068	0.326903
Pm_g9851.t1	#N/A	#N/A	#N/A	#N/A	#N/A	#N/A	13.7654	11.1603	14.5781	13.168	1.03086	14.9587	12.4023	8.25388	11.8717	1.95363	0.188213	0.756043
Pm_g9850.t1	#N/A	#N/A	#N/A	#N/A	#N/A	#N/A	6.80629	4.38342	4.4183	5.20267	0.801872	4.58982	3.58673	4.54495	4.2405	0.327141	0.330061	0.525315
Pm_g985.t1	#N/A	#N/A	#N/A	#N/A	#N/A	#N/A	963.183	1115.46	807.974	962.207	88.766	1123.49	926.242	1176.06	1075.26	76.0409	-0.0952212	0.800323
Pm_g9849.t1	#N/A	PF13673(Acetyltransferase (GNAT) domain)	IPR016181(Acyl-CoA N-acyltransferase)IPR000182(GNAT domain)IPR039143(Glucosamine 6-phosphate N-acetyltransferase)	#N/A	#N/A	#N/A	14.6487	9.42385	22.8283	15.6336	3.90075	7.74599	11.3496	9.00519	9.36693	1.05589	0.703439	0.207792
Pm_g9848.t1	#N/A	PF03083(Sugar efflux transporter for intercellular exchange)	IPR004316(SWEET sugar transporter)	#N/A	TMHMM;TMhelixRegion of a membrane-bound protein predicted to be embedded in the membrane.;	#N/A	0.106462	0	0	0.0354872	0.0354872	0.569988	11.5809	2.8655	5.00546	3.35383	-3.18615	6.47343e-06
Pm_g9847.t1	#N/A	PF00787(PX domain)	IPR001683(Phox homologous domain)	#N/A	#N/A	#N/A	0	0	0	0	0	0	0	0	0	0	NA	NA
Pm_g9846.t1	#N/A	PF00787(PX domain)	IPR001683(Phox homologous domain)	#N/A	#N/A	#N/A	0	0	0	0	0	0.170867	0	0	0.0569558	0.0569558	-0.12911	NA
Pm_g9845.t1	#N/A	#N/A	IPR023393(START-like domain superfamily)IPR011011(Zinc finger, FYVE/PHD-type)	#N/A	#N/A	#N/A	0.121867	0.302401	0	0.141423	0.0878414	1.54962	2.86805	0.328016	1.58189	0.733421	-1.89868	0.0154209
Pm_g9844.t1	#N/A	#N/A	IPR023393(START-like domain superfamily)IPR011011(Zinc finger, FYVE/PHD-type)	#N/A	#N/A	#N/A	0.242166	0.300454	0.160886	0.234502	0.0404715	0.0810337	1.20316	0	0.428064	0.388252	-0.369815	0.742613
Pm_g9843.t1	#N/A	#N/A	IPR011011(Zinc finger, FYVE/PHD-type)IPR013083(Zinc finger, RING/FYVE/PHD-type)IPR023393(START-like domain superfamily)	#N/A	#N/A	#N/A	0.902313	2.73654	0.439607	1.35949	0.701364	1.52979	3.90098	0.890504	2.10709	0.915732	-0.43171	0.65856
Pm_g9842.t1	#N/A	PF03083(Sugar efflux transporter for intercellular exchange)	IPR004316(SWEET sugar transporter)	#N/A	TMHMM;TMhelixRegion of a membrane-bound protein predicted to be embedded in the membrane.;	#N/A	0.589805	2.52053	1.50207	1.53747	0.557634	1.71046	0.822551	1.98438	1.5058	0.350655	0.0821946	0.944095
Pm_g9841.t1	#N/A	PF03083(Sugar efflux transporter for intercellular exchange)	IPR004316(SWEET sugar transporter)	#N/A	TMHMM;TMhelixRegion of a membrane-bound protein predicted to be embedded in the membrane.;	#N/A	0	0.76509	0.614533	0.459874	0.234009	1.08333	0.362816	0	0.482048	0.318361	0.000409481	0.999725
Pm_g9840.t1	#N/A	PF03083(Sugar efflux transporter for intercellular exchange)	IPR004316(SWEET sugar transporter)	#N/A	TMHMM;TMhelixRegion of a membrane-bound protein predicted to be embedded in the membrane.;	#N/A	1.25388	10.3712	1.24955	4.29155	3.03984	3.77617	6.88544	0.281243	3.64762	1.90755	0.165797	0.895211
Pm_g984.t1	#N/A	#N/A	#N/A	#N/A	#N/A	#N/A	235.929	216.639	301.116	251.228	25.5581	207.774	189.948	202.837	200.186	5.31404	0.37693	0.160933
Pm_g9839.t1	#N/A	PF03083(Sugar efflux transporter for intercellular exchange)	IPR004316(SWEET sugar transporter)	#N/A	TMHMM;TMhelixRegion of a membrane-bound protein predicted to be embedded in the membrane.;	#N/A	0	0	0	0	0	2.30254	1.43946	1.69775	1.81325	0.255755	-2.66661	0.000317552
Pm_g9838.t1	#N/A	PF03083(Sugar efflux transporter for intercellular exchange)	IPR004316(SWEET sugar transporter)	#N/A	TMHMM;TMhelixRegion of a membrane-bound protein predicted to be embedded in the membrane.;	#N/A	1.14515	2.41102	2.0749	1.87702	0.378583	1.95079	2.94001	0.420308	1.77037	0.732949	0.0840466	0.94274
Pm_g9837.t1	#N/A	PF00005(ABC transporter)PF03083(Sugar efflux transporter for intercellular exchange)PF00664(ABC transporter transmembrane region)	IPR011527(ABC transporter type 1, transmembrane domain)IPR003439(ABC transporter-like)IPR017871(ABC transporter, conserved site)IPR003593(AAA+ ATPase domain)IPR004316(SWEET sugar transporter)IPR036640(ABC transporter type 1, transmembrane domain superfamily)IPR027417(P-loop containing nucleoside triphosphate hydrolase)	#N/A	TMHMM;TMhelixRegion of a membrane-bound protein predicted to be embedded in the membrane.;	#N/A	0.330829	1.26178	0.793689	0.795431	0.268743	0.418208	0.692068	0.494695	0.53499	0.0815837	0.510329	0.504622
Pm_g9836.t1	#N/A	PF03083(Sugar efflux transporter for intercellular exchange)	IPR004316(SWEET sugar transporter)	#N/A	TMHMM;TMhelixRegion of a membrane-bound protein predicted to be embedded in the membrane.;	#N/A	0.312314	0	0.62247	0.311594	0.179692	0.975394	0.435557	0	0.470317	0.282108	-0.184625	0.87938
Pm_g9835.t1	#N/A	PF03083(Sugar efflux transporter for intercellular exchange)	IPR004316(SWEET sugar transporter)	#N/A	TMHMM;TMhelixRegion of a membrane-bound protein predicted to be embedded in the membrane.;	#N/A	2.57451	7.71927	2.06675	4.12017	1.80551	10.3378	12.1178	3.89784	8.78447	2.49676	-0.849095	0.227405
Pm_g9834.t1	#N/A	PF03083(Sugar efflux transporter for intercellular exchange)	IPR004316(SWEET sugar transporter)	#N/A	TMHMM;TMhelixRegion of a membrane-bound protein predicted to be embedded in the membrane.;	#N/A	84.241	293.779	139.818	172.613	62.6714	143.494	193.517	69.5411	135.518	36.0103	0.349683	0.597741
Pm_g9833.t1	#N/A	PF03083(Sugar efflux transporter for intercellular exchange)	IPR004316(SWEET sugar transporter)	#N/A	TMHMM;TMhelixRegion of a membrane-bound protein predicted to be embedded in the membrane.;	#N/A	17.5225	15.4049	16.1807	16.3694	0.618529	25.3711	20.518	12.6065	19.4985	3.71992	-0.186559	0.736551
Pm_g9832.t1	#N/A	PF03083(Sugar efflux transporter for intercellular exchange)	IPR004316(SWEET sugar transporter)	#N/A	TMHMM;TMhelixRegion of a membrane-bound protein predicted to be embedded in the membrane.;	#N/A	103.311	157.119	144.477	134.969	16.244	89.3648	84.6415	32.0227	68.6764	18.3775	0.94289	0.0296529
Pm_g9831.t1	#N/A	PF03083(Sugar efflux transporter for intercellular exchange)	IPR004316(SWEET sugar transporter)	#N/A	TMHMM;TMhelixRegion of a membrane-bound protein predicted to be embedded in the membrane.;	#N/A	20.9729	18.8443	10.5387	16.7853	3.18319	9.68979	12.6944	4.87134	9.08519	2.27848	0.82884	0.11687
Pm_g9830.t1	#N/A	PF03083(Sugar efflux transporter for intercellular exchange)	IPR004316(SWEET sugar transporter)	#N/A	TMHMM;TMhelixRegion of a membrane-bound protein predicted to be embedded in the membrane.;	#N/A	0.62694	0.950695	1.52723	1.03495	0.263283	3.49645	7.10402	5.76549	5.45532	1.0529	-1.91154	0.0008461
Pm_g983.t1	#N/A	#N/A	#N/A	#N/A	#N/A	#N/A	0	0	0	0	0	0	0	0	0	0	NA	NA
Pm_g9829.t1	#N/A	PF03083(Sugar efflux transporter for intercellular exchange)	IPR004316(SWEET sugar transporter)	#N/A	TMHMM;TMhelixRegion of a membrane-bound protein predicted to be embedded in the membrane.;	#N/A	5.5793	7.40111	5.73488	6.23843	0.583071	5.35427	6.05596	6.23353	5.88125	0.26843	0.130395	0.848098
Pm_g9828.t1	#N/A	PF03083(Sugar efflux transporter for intercellular exchange)	IPR004316(SWEET sugar transporter)	#N/A	TMHMM;TMhelixRegion of a membrane-bound protein predicted to be embedded in the membrane.;	#N/A	0	0	0	0	0	0	0	0.262753	0.0875844	0.0875844	-0.212135	NA
Pm_g9827.t1	#N/A	PF03083(Sugar efflux transporter for intercellular exchange)	IPR004316(SWEET sugar transporter)	#N/A	TMHMM;TMhelixRegion of a membrane-bound protein predicted to be embedded in the membrane.;	#N/A	0	0	0	0	0	0.254287	0.596142	0	0.283476	0.172709	-0.585218	NA
Pm_g9826.t1	#N/A	PF03083(Sugar efflux transporter for intercellular exchange)	IPR004316(SWEET sugar transporter)	#N/A	TMHMM;TMhelixRegion of a membrane-bound protein predicted to be embedded in the membrane.;	#N/A	0	0	0	0	0	0	0	0	0	0	NA	NA
Pm_g9825.t1	#N/A	PF03083(Sugar efflux transporter for intercellular exchange)	IPR004316(SWEET sugar transporter)	#N/A	TMHMM;TMhelixRegion of a membrane-bound protein predicted to be embedded in the membrane.;	#N/A	1.54286	0.182307	0.805375	0.843514	0.393221	0	1.38324	1.63143	1.00489	0.507527	-0.105403	0.934981
Pm_g9824.t1	#N/A	PF03083(Sugar efflux transporter for intercellular exchange)	IPR004316(SWEET sugar transporter)	#N/A	TMHMM;TMhelixRegion of a membrane-bound protein predicted to be embedded in the membrane.;	#N/A	1.41606	0.450488	2.38814	1.41823	0.559352	0.145798	0.455738	1.61253	0.738023	0.446315	0.599901	0.550187
Pm_g9823.t1	#N/A	PF03083(Sugar efflux transporter for intercellular exchange)	IPR004316(SWEET sugar transporter)	#N/A	TMHMM;TMhelixRegion of a membrane-bound protein predicted to be embedded in the membrane.;	#N/A	0.965441	0.443636	0.213801	0.540959	0.222369	0	0.67321	0.288729	0.320646	0.194993	0.320536	0.782877
Pm_g9822.t1	#N/A	#N/A	#N/A	#N/A	#N/A	#N/A	85.7255	102.945	151.453	113.375	19.6774	54.2748	47.4422	72.2732	57.9967	7.40573	0.983888	0.00180289
Pm_g9821.t1	DW_Pm_interaction	PF00227(Proteasome subunit)	IPR023333(Proteasome B-type subunit)IPR029055(Nucleophile aminohydrolases, N-terminal)IPR000243(Peptidase T1A, proteasome beta-subunit)IPR001353(Proteasome, subunit alpha/beta)IPR016050(Proteasome beta-type subunit, conserved site)	#N/A	#N/A	#N/A	61.4229	71.5676	143.6	92.1968	25.8679	14.4208	18.5884	20.7777	17.9289	1.86446	2.24892	1.03316e-10
Pm_g9820.t1	#N/A	PF03083(Sugar efflux transporter for intercellular exchange)	IPR004316(SWEET sugar transporter)	SignalP_EUK	TMHMM;TMhelixRegion of a membrane-bound protein predicted to be embedded in the membrane.;	#N/A	15.9057	31.6898	27.1507	24.9154	4.69156	33.5659	27.4446	7.81231	22.941	7.76798	0.145949	0.861089
Pm_g982.t1	#N/A	#N/A	#N/A	#N/A	#N/A	#N/A	0	0	0	0	0	0	0	0	0	0	NA	NA
Pm_g9819.t1	#N/A	PF03083(Sugar efflux transporter for intercellular exchange)	IPR004316(SWEET sugar transporter)	#N/A	TMHMM;TMhelixRegion of a membrane-bound protein predicted to be embedded in the membrane.;	#N/A	2.68178	3.46036	2.92195	3.02136	0.230188	8.04051	4.37586	3.75347	5.38995	1.3374	-0.669657	0.279433
Pm_g9818.t1	DW_Pm_interaction	PF00067(Cytochrome P450)	IPR001128(Cytochrome P450)IPR036396(Cytochrome P450 superfamily)IPR002401(Cytochrome P450, E-class, group I)IPR017972(Cytochrome P450, conserved site)	#N/A	TMHMM;TMhelixRegion of a membrane-bound protein predicted to be embedded in the membrane.;	#N/A	1083.09	1023.22	1149.59	1085.3	36.4958	590.659	559.654	261.774	470.696	104.843	1.18621	0.000499447
Pm_g9817.t1	#N/A	PF03083(Sugar efflux transporter for intercellular exchange)	IPR004316(SWEET sugar transporter)	#N/A	TMHMM;TMhelixRegion of a membrane-bound protein predicted to be embedded in the membrane.;	#N/A	0.873833	1.03253	1.49283	1.13306	0.185623	3.00757	3.00313	2.35199	2.78756	0.21779	-0.960734	0.191372
Pm_g9816.t1	#N/A	PF04802(Component of IIS longevity pathway SMK-1)	IPR016024(Armadillo-type fold)IPR006887(Domain of unknown function DUF625)	#N/A	#N/A	#N/A	54.0856	60.63	52.5242	55.7466	2.48296	78.2688	82.0531	74.6765	78.3328	2.12968	-0.424988	0.0756984
Pm_g9815.t1	#N/A	#N/A	#N/A	#N/A	TMHMM;TMhelixRegion of a membrane-bound protein predicted to be embedded in the membrane.;	#N/A	0.269055	0.0317919	0.255358	0.185402	0.0769065	0	0.522639	0.155182	0.22594	0.154966	-0.119423	0.925011
Pm_g9814.t1	#N/A	PF07004(Sperm-tail PG-rich repeat)	IPR010736(Sperm-tail PG-rich repeat)	#N/A	#N/A	#N/A	0	0	0	0	0	0	0	0	0	0	NA	NA
Pm_g9813.t1	#N/A	#N/A	#N/A	#N/A	#N/A	#N/A	0	0	0	0	0	0	0	0	0	0	NA	NA
Pm_g9812.t1	#N/A	#N/A	#N/A	#N/A	#N/A	#N/A	0	0	0	0	0	0	0	0	0	0	NA	NA
Pm_g9811.t1	#N/A	#N/A	#N/A	SignalP_EUK	#N/A	#N/A	0	0	0	0	0	0	0	0	0	0	NA	NA
Pm_g9810.t1	#N/A	PF08694(Ubiquitin-fold modifier-conjugating enzyme 1)	IPR014806(Ubiquitin-fold modifier-conjugating enzyme 1)IPR016135(Ubiquitin-conjugating enzyme/RWD-like)	#N/A	#N/A	#N/A	209.893	224.215	235.984	223.364	7.544	210.874	159.633	221.174	197.227	19.0307	0.237151	0.427106
Pm_g981.t1	#N/A	#N/A	#N/A	#N/A	#N/A	#N/A	0	0	0	0	0	0	0	0	0	0	NA	NA
Pm_g981.t2	#N/A	#N/A	#N/A	#N/A	#N/A	#N/A	0	0	0	0	0	0	0	0	0	0	NA	NA
Pm_g9809.t1	#N/A	PF13307(Helicase C-terminal domain)PF06733(DEAD_2)	IPR014013(Helicase superfamily 1/2, ATP-binding domain, DinG/Rad3-type)IPR006555(ATP-dependent helicase, C-terminal)IPR010614(DEAD2)IPR027417(P-loop containing nucleoside triphosphate hydrolase)IPR013020(ATP-dependent helicase Rad3/Chl1-like)IPR006554(Helicase-like, DEXD box c2 type)IPR014001(Helicase superfamily 1/2, ATP-binding domain)	#N/A	#N/A	#N/A	8.58195	7.43375	5.18526	7.06699	0.99754	7.281	16.2565	7.18433	10.2406	3.00806	-0.450978	0.401621
Pm_g9808.t1	#N/A	PF07719(Tetratricopeptide repeat)	IPR013026(Tetratricopeptide repeat-containing domain)IPR011990(Tetratricopeptide-like helical domain superfamily)IPR019734(Tetratricopeptide repeat)IPR013105(Tetratricopeptide repeat 2)	#N/A	#N/A	#N/A	16.7598	17.7132	16.1452	16.8727	0.456164	18.5693	29.996	25.3119	24.6257	3.3164	-0.47046	0.214768
Pm_g9807.t2	#N/A	PF05971(RNA methyltransferase)	IPR010286(METTL16/RlmF family)	#N/A	#N/A	#N/A	2.53067	3.87629	1.99264	2.79987	0.560173	9.0327	5.0979	1.13525	5.08862	2.2798	-0.631733	0.429415
Pm_g9807.t1	#N/A	PF05971(RNA methyltransferase)	IPR010286(METTL16/RlmF family)	#N/A	#N/A	#N/A	0	0	0	0	0	0	0	0	0	0	NA	NA
Pm_g9806.t1	#N/A	PF17862(AAA+ lid domain)PF00004(ATPase family associated with various cellular activities (AAA))	IPR041569(AAA ATPase, AAA+ lid domain)IPR027417(P-loop containing nucleoside triphosphate hydrolase)IPR003959(ATPase, AAA-type, core)	#N/A	#N/A	#N/A	7.31823	5.52677	6.34171	6.39557	0.517852	5.53649	8.09834	12.989	8.87461	2.18609	-0.369829	0.538664
Pm_g9805.t1	#N/A	PF00069(Protein kinase domain)	IPR000719(Protein kinase domain)IPR011009(Protein kinase-like domain superfamily)	#N/A	#N/A	#N/A	33.485	33.0772	38.4874	35.0165	1.73942	47.2021	50.638	43.4971	47.1124	2.06189	-0.362724	0.201313
Pm_g9804.t1	#N/A	PF01380(SIS domain)	IPR001347(Sugar isomerase (SIS))	#N/A	#N/A	#N/A	15.7798	16.4467	19.3257	17.1841	1.08798	18.1341	15.7548	13.9966	15.9619	1.19888	0.158932	0.678617
Pm_g9803.t1	#N/A	#N/A	#N/A	#N/A	#N/A	#N/A	27.9436	25.0021	26.0621	26.3359	0.860129	17.2625	17.4244	15.5487	16.7452	0.600054	0.678989	0.0359841
Pm_g9802.t1	#N/A	PF00828(Ribosomal proteins 50S-L15, 50S-L18e, 60S-L27A)	IPR021131(Ribosomal protein L18e/L15P)IPR001196(Ribosomal protein L15, conserved site)IPR036227(Ribosomal L18e/L15P superfamily)IPR030878(Ribosomal protein L15)	#N/A	#N/A	#N/A	5160.77	6566.29	5084.46	5603.84	481.729	4858.08	4098.58	4013.12	4323.26	268.544	0.422621	0.109015
Pm_g9801.t1	#N/A	#N/A	#N/A	#N/A	#N/A	#N/A	0.895629	1.6668	0.148756	0.90373	0.438241	6.59331	2.57618	2.41066	3.86005	1.36747	-1.24288	0.140525
Pm_g9800.t1	#N/A	#N/A	#N/A	#N/A	#N/A	#N/A	9.44553	9.86865	3.55049	7.62156	2.0392	8.1512	16.2495	7.52666	10.6424	2.8093	-0.380796	0.603835
Pm_g980.t1	#N/A	PF13976(GAG-pre-integrase domain)PF13961(Domain of unknown function (DUF4219))PF00098(Zinc knuckle)PF14223(gag-polypeptide of LTR copia-type)	IPR001878(Zinc finger, CCHC-type)IPR025724(GAG-pre-integrase domain)IPR025314(Domain of unknown function DUF4219)IPR036875(Zinc finger, CCHC-type superfamily)	#N/A	#N/A	#N/A	0.358631	0.197756	0.119131	0.225173	0.0704837	0.960043	0.187557	0.402202	0.516601	0.230216	-0.630106	0.530007
Pm_g98.t1	#N/A	PF00385(Chromo (CHRromatin Organisation MOdifier) domain)	IPR001584(Integrase, catalytic core)IPR016197(Chromo-like domain superfamily)IPR012337(Ribonuclease H-like superfamily)IPR036397(Ribonuclease H superfamily)IPR000953(Chromo/chromo shadow domain)IPR023780(Chromo domain)	#N/A	#N/A	#N/A	0	0	0	0	0	0	0	0	0	0	NA	NA
Pm_g9799.t1	#N/A	#N/A	#N/A	#N/A	#N/A	#N/A	7.37079	4.41478	2.87059	4.88538	1.32023	1.02059	7.97541	3.07847	4.02482	2.06269	0.206285	0.858064
Pm_g9798.t1	#N/A	PF00400(WD domain, G-beta repeat)	IPR036322(WD40-repeat-containing domain superfamily)IPR001680(WD40 repeat)IPR019775(WD40 repeat, conserved site)IPR017986(WD40-repeat-containing domain)IPR015943(WD40/YVTN repeat-like-containing domain superfamily)	#N/A	#N/A	#N/A	14.498	15.7189	15.9665	15.3945	0.453892	11.8879	9.35818	10.0193	10.4218	0.757502	0.60096	0.0566823
Pm_g9797.t1	#N/A	#N/A	#N/A	SignalP_EUK	#N/A	#N/A	0.494953	0	0.0657658	0.186906	0.155189	0	0	0	0	0	0.373587	NA
Pm_g9796.t1	#N/A	#N/A	#N/A	SignalP_EUK	#N/A	#N/A	0.695374	0.410832	0.593977	0.566728	0.0832625	0	0	0.401069	0.13369	0.13369	0.794662	0.391268
Pm_g9795.t1	#N/A	PF13913(zinc-finger of a C2HC-type)	#N/A	#N/A	#N/A	#N/A	0	0	0	0	0	0	0	0	0	0	NA	NA
Pm_g9795.t2	#N/A	PF13913(zinc-finger of a C2HC-type)	#N/A	#N/A	#N/A	#N/A	0	0	0	0	0	0	0	0	0	0	NA	NA
Pm_g9794.t1	#N/A	PF13516(Leucine Rich repeat)	IPR032675(Leucine-rich repeat domain superfamily)IPR001611(Leucine-rich repeat)	#N/A	#N/A	#N/A	5.60382	2.66384	1.96847	3.41204	1.11412	3.18991	2.4254	1.73369	2.44967	0.42055	0.44691	0.541085
Pm_g9793.t1	#N/A	#N/A	#N/A	SignalP_EUK	#N/A	#N/A	11.7736	12.2189	8.55992	10.8508	1.15263	5.20338	5.92504	8.22138	6.44993	0.909893	0.74747	0.103899
Pm_g9792.t1	#N/A	#N/A	#N/A	#N/A	#N/A	#N/A	0.494953	0.760296	0.234878	0.496709	0.151678	1.23033	1.47915	0.666102	1.12519	0.240521	-0.79199	0.36025
Pm_g9791.t1	#N/A	#N/A	#N/A	#N/A	#N/A	#N/A	1.18291	1.02734	0.510823	0.907022	0.203126	1.5833	1.48473	1.35315	1.47373	0.0666653	-0.526818	0.505314
Pm_g9790.t1	#N/A	PF00003(7 transmembrane sweet-taste receptor of 3 GCPR)	IPR017978(GPCR family 3, C-terminal)IPR002455(GPCR family 3, GABA-B receptor)	SignalP_EUK	TMHMM;TMhelixRegion of a membrane-bound protein predicted to be embedded in the membrane.;	#N/A	3.05105	3.90013	2.07966	3.01028	0.525921	2.86395	2.6525	1.70642	2.40762	0.355875	0.335367	0.592718
Pm_g979.t1	#N/A	PF13961(Domain of unknown function (DUF4219))PF14223(gag-polypeptide of LTR copia-type)PF07727(Reverse transcriptase (RNA-dependent DNA polymerase))PF13976(GAG-pre-integrase domain)PF00665(Integrase core domain)	IPR025314(Domain of unknown function DUF4219)IPR036875(Zinc finger, CCHC-type superfamily)IPR001878(Zinc finger, CCHC-type)IPR001584(Integrase, catalytic core)IPR012337(Ribonuclease H-like superfamily)IPR013103(Reverse transcriptase, RNA-dependent DNA polymerase)IPR036397(Ribonuclease H superfamily)IPR025724(GAG-pre-integrase domain)	#N/A	#N/A	#N/A	0	0	0	0	0	0	0	0	0	0	NA	NA
Pm_g9789.t1	#N/A	PF01204(Trehalase)	IPR008928(Six-hairpin glycosidase superfamily)IPR001661(Glycoside hydrolase, family 37)IPR018232(Glycoside hydrolase, family 37, conserved site)IPR012341(Six-hairpin glycosidase-like superfamily)	#N/A	#N/A	#N/A	20.8305	22.8089	26.7479	23.4624	1.73919	23.9063	23.9178	26.2635	24.6959	0.783811	-0.0138093	0.975812
Pm_g9788.t1	#N/A	#N/A	#N/A	#N/A	#N/A	#N/A	6.95751	5.818	6.45093	6.40882	0.329621	8.08448	7.03738	6.89389	7.33858	0.375242	-0.129785	0.817865
Pm_g9787.t1	#N/A	PF15612(WSTF, HB1, Itc1p, MBD9 motif 1)	IPR028942(WHIM1 domain)IPR011011(Zinc finger, FYVE/PHD-type)IPR013083(Zinc finger, RING/FYVE/PHD-type)	#N/A	#N/A	#N/A	8.72755	7.89034	7.92206	8.17998	0.273937	9.03292	9.7125	12.2917	10.3457	0.992591	-0.267055	0.497686
Pm_g9786.t1	#N/A	PF00627(UBA/TS-N domain)PF00443(Ubiquitin carboxyl-terminal hydrolase)	IPR028889(Ubiquitin specific protease domain)IPR015940(Ubiquitin-associated domain)IPR011993(PH-like domain superfamily)IPR038765(Papain-like cysteine peptidase superfamily)IPR009060(UBA-like superfamily)IPR001394(Peptidase C19, ubiquitin carboxyl-terminal hydrolase)IPR001849(Pleckstrin homology domain)	#N/A	#N/A	#N/A	26.9144	27.8271	30.316	28.3525	1.01648	34.6987	43.1203	37.8759	38.565	2.45541	-0.379086	0.16463
Pm_g9785.t1	#N/A	PF07974(EGF-like domain)PF00008(EGF-like domain)	IPR000742(EGF-like domain)IPR013111(EGF-like domain, extracellular)IPR013032(EGF-like, conserved site)	SignalP_EUK	#N/A	#N/A	0	0	0	0	0	0	0	0	0	0	NA	NA
Pm_g9784.t1	#N/A	#N/A	IPR000595(Cyclic nucleotide-binding domain)IPR018490(Cyclic nucleotide-binding-like)	#N/A	#N/A	#N/A	0	0	0.0311868	0.0103956	0.0103956	0	0	0	0	0	0.0369382	NA
Pm_g9783.t1	#N/A	#N/A	#N/A	#N/A	#N/A	#N/A	150.224	157.194	209.933	172.45	18.8489	124.294	102.76	101.248	109.434	7.44287	0.694147	0.00653303
Pm_g9782.t1	#N/A	#N/A	#N/A	#N/A	#N/A	#N/A	0.0979594	0.405126	0	0.167695	0.122037	0	0	0.790997	0.263666	0.263666	-0.116719	0.913014
Pm_g9781.t1	#N/A	PF03227(Gamma interferon inducible lysosomal thiol reductase (GILT))	IPR004911(Gamma interferon inducible lysosomal thiol reductase GILT)	SignalP_EUK	TMHMM;TMhelixRegion of a membrane-bound protein predicted to be embedded in the membrane.;	#N/A	70.6738	71.819	79.0256	73.8395	2.61408	66.3381	52.5879	62.4032	60.4431	4.08856	0.342745	0.17748
Pm_g9780.t1	#N/A	PF06814(Lung seven transmembrane receptor)	IPR009637(Lung seven transmembrane receptor-like)	SignalP_EUK	TMHMM;TMhelixRegion of a membrane-bound protein predicted to be embedded in the membrane.;	#N/A	78.897	64.8998	47.128	63.6416	9.19249	49.7932	53.8639	55.0934	52.9168	1.60163	0.313295	0.37512
Pm_g978.t1	#N/A	PF07727(Reverse transcriptase (RNA-dependent DNA polymerase))PF00665(Integrase core domain)PF13976(GAG-pre-integrase domain)	IPR013103(Reverse transcriptase, RNA-dependent DNA polymerase)IPR039537(Retrotransposon Ty1/copia-like)IPR001584(Integrase, catalytic core)IPR025724(GAG-pre-integrase domain)IPR036397(Ribonuclease H superfamily)IPR012337(Ribonuclease H-like superfamily)	#N/A	#N/A	#N/A	0	0	0	0	0	0	0	0	0	0	NA	NA
Pm_g9779.t1	#N/A	PF06814(Lung seven transmembrane receptor)	IPR009637(Lung seven transmembrane receptor-like)	SignalP_EUK	TMHMM;TMhelixRegion of a membrane-bound protein predicted to be embedded in the membrane.;	#N/A	38.8703	36.003	21.8671	32.2468	5.25543	17.2025	20.2348	19.7071	19.0481	0.935283	0.779733	0.0189543
Pm_g9778.t1	#N/A	PF01282(Ribosomal protein S24e)	IPR001976(Ribosomal protein S24e)IPR012678(Ribosomal protein L23/L15e core domain superfamily)	#N/A	#N/A	#N/A	3221.28	4289.15	2662.76	3391.06	477.113	3676.19	3333.46	3158.16	3389.27	152.126	0.0575978	0.900658
Pm_g9777.t1	#N/A	PF00005(ABC transporter)PF12848(ABC transporter)	IPR003593(AAA+ ATPase domain)IPR003439(ABC transporter-like)IPR027417(P-loop containing nucleoside triphosphate hydrolase)IPR017871(ABC transporter, conserved site)IPR032781(ABC-transporter extension domain)	#N/A	#N/A	#N/A	47.0539	51.6906	51.688	50.1442	1.54514	78.6479	87.8643	91.7332	86.0818	3.88113	-0.707266	0.000665862
Pm_g9776.t1	#N/A	PF00782(Dual specificity phosphatase, catalytic domain)	IPR029021(Protein-tyrosine phosphatase-like)IPR000340(Dual specificity phosphatase, catalytic domain)	#N/A	#N/A	#N/A	24.0224	39.0461	28.95	30.6728	4.4217	30.658	20.1596	22.1792	24.3323	3.21614	0.369403	0.469367
Pm_g9775.t1	#N/A	PF00005(ABC transporter)PF01061(ABC-2 type transporter)PF06422(CDR ABC transporter)	IPR003439(ABC transporter-like)IPR003593(AAA+ ATPase domain)IPR013525(ABC-2 type transporter)IPR027417(P-loop containing nucleoside triphosphate hydrolase)IPR010929(CDR ABC transporter)	#N/A	TMHMM;TMhelixRegion of a membrane-bound protein predicted to be embedded in the membrane.;	#N/A	3.96139	1.04784	2.03063	2.34662	0.855779	1.0766	0.820279	0.893042	0.929973	0.0762622	1.20685	0.028449
Pm_g9775.t2	#N/A	PF01061(ABC-2 type transporter)PF00005(ABC transporter)	IPR013525(ABC-2 type transporter)IPR003439(ABC transporter-like)IPR003593(AAA+ ATPase domain)IPR027417(P-loop containing nucleoside triphosphate hydrolase)	#N/A	TMHMM;TMhelixRegion of a membrane-bound protein predicted to be embedded in the membrane.;	#N/A	0	0	0	0	0	0	0	0	0	0	NA	NA
Pm_g9774.t1	#N/A	PF01363(FYVE zinc finger)PF00168(C2 domain)PF00069(Protein kinase domain)	IPR000306(FYVE zinc finger)IPR000719(Protein kinase domain)IPR000008(C2 domain)IPR000961(AGC-kinase, C-terminal)IPR017455(Zinc finger, FYVE-related)IPR008271(Serine/threonine-protein kinase, active site)IPR017441(Protein kinase, ATP binding site)IPR011009(Protein kinase-like domain superfamily)IPR011011(Zinc finger, FYVE/PHD-type)IPR013083(Zinc finger, RING/FYVE/PHD-type)IPR035892(C2 domain super…	#N/A	#N/A	#N/A	49.552	52.8223	54.2283	52.2009	1.38522	59.0578	74.1172	59.2957	64.1569	4.98063	-0.237594	0.428422
Pm_g9773.t1	#N/A	PF00787(PX domain)	IPR036871(PX domain superfamily)IPR001683(Phox homologous domain)	#N/A	#N/A	#N/A	95.405	84.3454	88.2793	89.3432	3.23666	121.5	96.2985	134.481	117.427	11.2091	-0.322335	0.259374
Pm_g9772.t1	#N/A	PF01529(DHHC palmitoyltransferase)	IPR001594(Palmitoyltransferase, DHHC domain)	#N/A	TMHMM;TMhelixRegion of a membrane-bound protein predicted to be embedded in the membrane.;	#N/A	20.7324	16.9466	14.7461	17.4751	1.74816	19.697	10.7151	26.5884	19.0002	4.59546	-0.0449346	0.947083
Pm_g9770.t1	#N/A	PF00003(7 transmembrane sweet-taste receptor of 3 GCPR)	IPR000337(GPCR, family 3)IPR002455(GPCR family 3, GABA-B receptor)IPR017978(GPCR family 3, C-terminal)	SignalP_EUK	TMHMM;TMhelixRegion of a membrane-bound protein predicted to be embedded in the membrane.;	#N/A	0	0	0	0	0	0	0	0	0	0	NA	NA
Pm_g977.t1	#N/A	PF13976(GAG-pre-integrase domain)PF00665(Integrase core domain)PF13961(Domain of unknown function (DUF4219))PF07727(Reverse transcriptase (RNA-dependent DNA polymerase))PF14223(gag-polypeptide of LTR copia-type)	IPR036397(Ribonuclease H superfamily)IPR025724(GAG-pre-integrase domain)IPR039537(Retrotransposon Ty1/copia-like)IPR001584(Integrase, catalytic core)IPR001878(Zinc finger, CCHC-type)IPR025314(Domain of unknown function DUF4219)IPR036875(Zinc finger, CCHC-type superfamily)IPR012337(Ribonuclease H-like superfamily)IPR013103(Reverse transcriptase, RNA-dependent DNA polymerase)	#N/A	#N/A	#N/A	0	0	0	0	0	0	0	0	0	0	NA	NA
Pm_g977.t2	#N/A	PF13976(GAG-pre-integrase domain)PF07727(Reverse transcriptase (RNA-dependent DNA polymerase))PF00665(Integrase core domain)	IPR025724(GAG-pre-integrase domain)IPR036397(Ribonuclease H superfamily)IPR013103(Reverse transcriptase, RNA-dependent DNA polymerase)IPR039537(Retrotransposon Ty1/copia-like)IPR012337(Ribonuclease H-like superfamily)IPR001584(Integrase, catalytic core)	#N/A	#N/A	#N/A	0	0	0	0	0	0	0	0	0	0	NA	NA
Pm_g9769.t1	#N/A	PF12697(Alpha/beta hydrolase family)	IPR029058(Alpha/Beta hydrolase fold)IPR000073(Alpha/beta hydrolase fold-1)	#N/A	#N/A	#N/A	27.2047	18.5621	17.5262	21.0977	3.06814	16.061	14.9461	11.5876	14.1982	1.34441	0.59034	0.134543
Pm_g9768.t1	#N/A	#N/A	#N/A	#N/A	#N/A	#N/A	0.337007	0	0.447791	0.2616	0.134653	0.322199	0	0.129583	0.150594	0.0936021	0.312694	0.780305
Pm_g9767.t1	#N/A	PF08370(Plant PDR ABC transporter associated)PF01061(ABC-2 type transporter)PF00005(ABC transporter)PF06422(CDR ABC transporter)	IPR003439(ABC transporter-like)IPR013581(Plant PDR ABC transporter associated)IPR013525(ABC-2 type transporter)IPR027417(P-loop containing nucleoside triphosphate hydrolase)IPR010929(CDR ABC transporter)IPR003593(AAA+ ATPase domain)	#N/A	TMHMM;TMhelixRegion of a membrane-bound protein predicted to be embedded in the membrane.;	#N/A	7.11881	2.14116	4.68917	4.64971	1.43706	1.51588	1.84035	1.82354	1.72659	0.105467	1.33364	0.0042347
Pm_g9766.t1	#N/A	PF01553(Acyltransferase)	IPR002123(Phospholipid/glycerol acyltransferase)IPR000872(Tafazzin)	SignalP_EUK	#N/A	#N/A	66.5704	76.4837	84.4334	75.8292	5.16697	51.2225	44.4962	67.9109	54.5432	6.96018	0.522542	0.0792676
Pm_g9765.t1	#N/A	PF00149(Calcineurin-like phosphoesterase)	IPR006186(Serine/threonine-specific protein phosphatase/bis(5-nucleosyl)-tetraphosphatase)IPR004843(Calcineurin-like phosphoesterase domain, ApaH type)IPR029052(Metallo-dependent phosphatase-like)	#N/A	#N/A	#N/A	106.987	93.2652	134.063	111.438	11.9858	92.5652	76.4552	109.096	92.7054	9.42282	0.318215	0.330556
Pm_g9764.t1	#N/A	#N/A	IPR042481(Coiled-coil domain-containing protein 57)	#N/A	#N/A	#N/A	4.22656	2.57824	2.00069	2.93516	0.666878	2.4043	7.12858	4.90596	4.81295	1.36458	-0.582959	0.361861
Pm_g9763.t1	#N/A	PF00400(WD domain, G-beta repeat)PF00041(Fibronectin type III domain)	IPR036116(Fibronectin type III superfamily)IPR001680(WD40 repeat)IPR017986(WD40-repeat-containing domain)IPR019775(WD40 repeat, conserved site)IPR003961(Fibronectin type III)IPR013783(Immunoglobulin-like fold)IPR011041(Soluble quinoprotein glucose/sorbosone dehydrogenase)IPR015943(WD40/YVTN repeat-like-containing domain superfamily)	#N/A	#N/A	#N/A	0	0	0	0	0	0.173817	0.101872	0.0873828	0.121024	0.0267257	-0.930886	0.230795
Pm_g9762.t1	#N/A	#N/A	#N/A	#N/A	TMHMM;TMhelixRegion of a membrane-bound protein predicted to be embedded in the membrane.;	#N/A	0.196146	0.108159	0.0217187	0.108674	0.0503535	1.92528	2.05161	0.747918	1.57494	0.415114	-2.76096	1.43124e-05
Pm_g9761.t1	#N/A	PF00106(short chain dehydrogenase)	IPR002347(Short-chain dehydrogenase/reductase SDR)IPR036291(NAD(P)-binding domain superfamily)	#N/A	#N/A	#N/A	9.60419	1.2767	8.94435	6.60842	2.67265	4.93542	3.31864	10.2709	6.175	2.10048	0.135843	0.899234
Pm_g9760.t1	#N/A	PF00106(short chain dehydrogenase)	IPR036291(NAD(P)-binding domain superfamily)IPR002347(Short-chain dehydrogenase/reductase SDR)	#N/A	#N/A	#N/A	8.40179	1.17042	4.05419	4.54213	2.10172	3.43288	2.22011	3.45162	3.03487	0.407415	0.508662	0.53903
Pm_g976.t1	#N/A	PF07727(Reverse transcriptase (RNA-dependent DNA polymerase))	IPR013103(Reverse transcriptase, RNA-dependent DNA polymerase)IPR039537(Retrotransposon Ty1/copia-like)	#N/A	#N/A	#N/A	0	0	0	0	0	0	0	0	0	0	NA	NA
Pm_g9759.t1	#N/A	#N/A	IPR036291(NAD(P)-binding domain superfamily)	#N/A	#N/A	#N/A	1.30011	0	0.0863745	0.46216	0.419715	0	1.76782	0.524901	0.764241	0.524169	-0.238559	0.835038
Pm_g9758.t1	#N/A	PF00441(Acyl-CoA dehydrogenase, C-terminal domain)PF01756(Acyl-CoA oxidase)PF02770(Acyl-CoA dehydrogenase, middle domain)PF14749(Acyl-coenzyme A oxidase N-terminal)	IPR009075(Acyl-CoA dehydrogenase/oxidase C-terminal)IPR002655(Acyl-CoA oxidase, C-terminal)IPR037069(Acyl-CoA dehydrogenase/oxidase, N-terminal domain superfamily)IPR012258(Acyl-CoA oxidase)IPR036250(Acyl-CoA dehydrogenase-like, C-terminal)IPR006089(Acyl-CoA dehydrogenase, conserved site)IPR006091(Acyl-CoA oxidase/dehydrogenase, central domain)IPR029320(Acyl-coenzyme A oxidase, N-terminal)IPR0091…	#N/A	#N/A	#N/A	47.9099	30.7999	79.9261	52.8786	14.3975	47.7404	34.393	48.7404	43.6246	4.62482	0.31772	0.51771
Pm_g9757.t1	#N/A	PF02671(Paired amphipathic helix repeat)	IPR039774(Transcriptional regulatory protein Sin3-like)IPR003822(Paired amphipathic helix)IPR036600(Paired amphipathic helix superfamily)	#N/A	#N/A	#N/A	7.31431	0	0.462797	2.59237	2.36475	3.26336	5.82894	7.96856	5.68695	1.36013	-0.548373	0.601955
Pm_g9756.t1	#N/A	PF02671(Paired amphipathic helix repeat)PF08295(Sin3 family co-repressor)PF16879(C-terminal domain of Sin3a protein)	IPR003822(Paired amphipathic helix)IPR013194(Histone deacetylase interacting domain)IPR036600(Paired amphipathic helix superfamily)IPR039774(Transcriptional regulatory protein Sin3-like)IPR031693(Sin3, C-terminal)	#N/A	#N/A	#N/A	27.1958	33.7343	21.492	27.474	3.53681	38.3823	57.2273	39.4078	45.0058	6.11793	-0.63164	0.0614928
Pm_g9755.t1	#N/A	PF00106(short chain dehydrogenase)	IPR002347(Short-chain dehydrogenase/reductase SDR)IPR036291(NAD(P)-binding domain superfamily)	#N/A	#N/A	#N/A	0.637052	0.9033	0.725546	0.755299	0.0782856	2.19261	2.85571	4.40917	3.1525	0.656846	-1.6	0.0100097
Pm_g9754.t1	#N/A	#N/A	IPR036291(NAD(P)-binding domain superfamily)	#N/A	#N/A	#N/A	9.46252	14.4939	11.5254	11.8273	1.46027	6.3327	10.4473	9.19718	8.65906	1.21787	0.453025	0.425135
Pm_g9753.t1	#N/A	PF00106(short chain dehydrogenase)	IPR002347(Short-chain dehydrogenase/reductase SDR)IPR036291(NAD(P)-binding domain superfamily)	#N/A	#N/A	#N/A	1.9396	0.947995	0.585727	1.15777	0.404659	2.00609	0	0.949196	0.985095	0.579386	0.178232	0.890466
Pm_g9752.t1	#N/A	PF00106(short chain dehydrogenase)	IPR036291(NAD(P)-binding domain superfamily)IPR002347(Short-chain dehydrogenase/reductase SDR)	#N/A	#N/A	#N/A	12.5862	21.3943	10.2043	14.7283	3.40322	12.0638	14.113	2.29673	9.49116	3.64553	0.572156	0.404764
Pm_g9751.t1	#N/A	PF00106(short chain dehydrogenase)	IPR002347(Short-chain dehydrogenase/reductase SDR)IPR036291(NAD(P)-binding domain superfamily)	#N/A	#N/A	#N/A	0	0	0.11678	0.0389268	0.0389268	0.117638	0.0919284	0	0.0698553	0.0357075	-0.0855833	NA
Pm_g9750.t1	#N/A	PF00106(short chain dehydrogenase)	IPR036291(NAD(P)-binding domain superfamily)IPR002347(Short-chain dehydrogenase/reductase SDR)	#N/A	#N/A	#N/A	0	0	0	0	0	0	0	0	0	0	NA	NA
Pm_g975.t1	#N/A	PF07727(Reverse transcriptase (RNA-dependent DNA polymerase))PF14223(gag-polypeptide of LTR copia-type)PF13976(GAG-pre-integrase domain)PF00665(Integrase core domain)	IPR001584(Integrase, catalytic core)IPR013103(Reverse transcriptase, RNA-dependent DNA polymerase)IPR036397(Ribonuclease H superfamily)IPR012337(Ribonuclease H-like superfamily)IPR025724(GAG-pre-integrase domain)IPR039537(Retrotransposon Ty1/copia-like)	#N/A	#N/A	#N/A	0	0	0	0	0	0	0	0	0	0	NA	NA
Pm_g9749.t1	#N/A	PF00078(Reverse transcriptase (RNA-dependent DNA polymerase))PF00665(Integrase core domain)PF17919(RNase H-like domain found in reverse transcriptase)PF03732(Retrotransposon gag protein)PF17921(Integrase zinc binding domain)	IPR000477(Reverse transcriptase domain)IPR001584(Integrase, catalytic core)IPR036397(Ribonuclease H superfamily)IPR012337(Ribonuclease H-like superfamily)IPR021109(Aspartic peptidase domain superfamily)IPR041577(Reverse transcriptase/retrotransposon-derived protein, RNase H-like domain)IPR005162(Retrotransposon gag domain)IPR041588(Integrase zinc-binding domain)	#N/A	#N/A	#N/A	0	0	0	0	0	0	0	0	0	0	NA	NA
Pm_g9748.t1	#N/A	PF00385(Chromo (CHRromatin Organisation MOdifier) domain)	IPR023780(Chromo domain)IPR016197(Chromo-like domain superfamily)IPR000953(Chromo/chromo shadow domain)	#N/A	#N/A	#N/A	0	0	0	0	0	0	0	0	0	0	NA	NA
Pm_g9747.t1	#N/A	PF00106(short chain dehydrogenase)	IPR002347(Short-chain dehydrogenase/reductase SDR)IPR036291(NAD(P)-binding domain superfamily)	#N/A	#N/A	#N/A	0	0	0	0	0	0	0	0	0	0	NA	NA
Pm_g9746.t1	#N/A	PF00106(short chain dehydrogenase)	IPR036291(NAD(P)-binding domain superfamily)IPR002347(Short-chain dehydrogenase/reductase SDR)	#N/A	#N/A	#N/A	0	0	0	0	0	0	0	0	0	0	NA	NA
Pm_g9745.t1	#N/A	PF00106(short chain dehydrogenase)	IPR002347(Short-chain dehydrogenase/reductase SDR)IPR036291(NAD(P)-binding domain superfamily)	#N/A	#N/A	#N/A	0	0	0	0	0	0	0	0	0	0	NA	NA
Pm_g9744.t1	#N/A	PF00106(short chain dehydrogenase)	IPR036291(NAD(P)-binding domain superfamily)IPR002347(Short-chain dehydrogenase/reductase SDR)	#N/A	#N/A	#N/A	0	0	0	0	0	0	0	0	0	0	NA	NA
Pm_g9743.t1	#N/A	PF00078(Reverse transcriptase (RNA-dependent DNA polymerase))PF00665(Integrase core domain)PF17919(RNase H-like domain found in reverse transcriptase)PF03732(Retrotransposon gag protein)PF17921(Integrase zinc binding domain)	IPR000477(Reverse transcriptase domain)IPR001584(Integrase, catalytic core)IPR036397(Ribonuclease H superfamily)IPR012337(Ribonuclease H-like superfamily)IPR021109(Aspartic peptidase domain superfamily)IPR041577(Reverse transcriptase/retrotransposon-derived protein, RNase H-like domain)IPR005162(Retrotransposon gag domain)IPR041588(Integrase zinc-binding domain)	#N/A	#N/A	#N/A	0	0	0	0	0	0	0	0	0	0	NA	NA
Pm_g9742.t1	#N/A	PF00385(Chromo (CHRromatin Organisation MOdifier) domain)	IPR016197(Chromo-like domain superfamily)IPR023780(Chromo domain)IPR000953(Chromo/chromo shadow domain)	#N/A	#N/A	#N/A	0	0	0	0	0	0	0	0	0	0	NA	NA
Pm_g9741.t1	#N/A	PF00106(short chain dehydrogenase)	IPR002347(Short-chain dehydrogenase/reductase SDR)IPR036291(NAD(P)-binding domain superfamily)	#N/A	#N/A	#N/A	0	0	0	0	0	0	0	0	0	0	NA	NA
Pm_g9740.t1	#N/A	PF00106(short chain dehydrogenase)	IPR036291(NAD(P)-binding domain superfamily)IPR002347(Short-chain dehydrogenase/reductase SDR)	#N/A	#N/A	#N/A	0	0	0	0	0	0	0	0	0	0	NA	NA
Pm_g974.t1	#N/A	PF13976(GAG-pre-integrase domain)PF00665(Integrase core domain)PF07727(Reverse transcriptase (RNA-dependent DNA polymerase))	IPR012337(Ribonuclease H-like superfamily)IPR025724(GAG-pre-integrase domain)IPR001584(Integrase, catalytic core)IPR039537(Retrotransposon Ty1/copia-like)IPR036397(Ribonuclease H superfamily)IPR013103(Reverse transcriptase, RNA-dependent DNA polymerase)	#N/A	#N/A	#N/A	0	0	0	0	0	0	0	0	0	0	NA	NA
Pm_g9739.t1	#N/A	PF00106(short chain dehydrogenase)	IPR002347(Short-chain dehydrogenase/reductase SDR)IPR036291(NAD(P)-binding domain superfamily)	#N/A	#N/A	#N/A	0	0	0	0	0	0	0	0	0	0	NA	NA
Pm_g9738.t1	#N/A	PF00106(short chain dehydrogenase)	IPR036291(NAD(P)-binding domain superfamily)IPR002347(Short-chain dehydrogenase/reductase SDR)	#N/A	#N/A	#N/A	0	0	0	0	0	0	0	0	0	0	NA	NA
Pm_g9737.t1	#N/A	PF00078(Reverse transcriptase (RNA-dependent DNA polymerase))PF00665(Integrase core domain)PF17919(RNase H-like domain found in reverse transcriptase)PF03732(Retrotransposon gag protein)PF17921(Integrase zinc binding domain)	IPR000477(Reverse transcriptase domain)IPR001584(Integrase, catalytic core)IPR036397(Ribonuclease H superfamily)IPR012337(Ribonuclease H-like superfamily)IPR021109(Aspartic peptidase domain superfamily)IPR041577(Reverse transcriptase/retrotransposon-derived protein, RNase H-like domain)IPR005162(Retrotransposon gag domain)IPR041588(Integrase zinc-binding domain)	#N/A	#N/A	#N/A	0	0	0	0	0	0	0	0	0	0	NA	NA
Pm_g9736.t1	#N/A	PF00385(Chromo (CHRromatin Organisation MOdifier) domain)	IPR016197(Chromo-like domain superfamily)IPR023780(Chromo domain)IPR000953(Chromo/chromo shadow domain)	#N/A	#N/A	#N/A	0	0	0	0	0	0	0	0	0	0	NA	NA
Pm_g9735.t1	#N/A	PF00106(short chain dehydrogenase)	IPR002347(Short-chain dehydrogenase/reductase SDR)IPR036291(NAD(P)-binding domain superfamily)	#N/A	#N/A	#N/A	0	0	0	0	0	0	0	0	0	0	NA	NA
Pm_g9734.t1	#N/A	PF00106(short chain dehydrogenase)	IPR036291(NAD(P)-binding domain superfamily)IPR002347(Short-chain dehydrogenase/reductase SDR)	#N/A	#N/A	#N/A	0	0	0	0	0	0	0	0	0	0	NA	NA
Pm_g9733.t1	#N/A	PF00106(short chain dehydrogenase)	IPR002347(Short-chain dehydrogenase/reductase SDR)IPR036291(NAD(P)-binding domain superfamily)	#N/A	#N/A	#N/A	0	0	0	0	0	0	0	0	0	0	NA	NA
Pm_g9732.t1	#N/A	PF00106(short chain dehydrogenase)	IPR036291(NAD(P)-binding domain superfamily)IPR002347(Short-chain dehydrogenase/reductase SDR)	#N/A	#N/A	#N/A	0	0.097637	0	0.0325457	0.0325457	0	0	0	0	0	0.0369382	NA
Pm_g9731.t1	#N/A	PF00106(short chain dehydrogenase)	IPR002347(Short-chain dehydrogenase/reductase SDR)IPR036291(NAD(P)-binding domain superfamily)	#N/A	#N/A	#N/A	0	0	0	0	0	0	0	0	0	0	NA	NA
Pm_g9730.t1	#N/A	PF00106(short chain dehydrogenase)	IPR036291(NAD(P)-binding domain superfamily)IPR002347(Short-chain dehydrogenase/reductase SDR)	#N/A	#N/A	#N/A	0	0	0	0	0	0	0	0	0	0	NA	NA
Pm_g973.t1	#N/A	PF13976(GAG-pre-integrase domain)PF07727(Reverse transcriptase (RNA-dependent DNA polymerase))PF00665(Integrase core domain)	IPR012337(Ribonuclease H-like superfamily)IPR025724(GAG-pre-integrase domain)IPR036397(Ribonuclease H superfamily)IPR001584(Integrase, catalytic core)IPR039537(Retrotransposon Ty1/copia-like)IPR013103(Reverse transcriptase, RNA-dependent DNA polymerase)	#N/A	#N/A	#N/A	0	0	0	0	0	0	0	0	0	0	NA	NA
Pm_g9729.t1	#N/A	PF00106(short chain dehydrogenase)	IPR002347(Short-chain dehydrogenase/reductase SDR)IPR036291(NAD(P)-binding domain superfamily)	#N/A	#N/A	#N/A	0	0	0	0	0	0	0	0	0	0	NA	NA
Pm_g9728.t1	UP_Pm_interaction	PF00106(short chain dehydrogenase)	IPR002347(Short-chain dehydrogenase/reductase SDR)IPR036291(NAD(P)-binding domain superfamily)	#N/A	#N/A	#N/A	5.54803	5.07713	4.3133	4.97949	0.359763	12.9559	10.7418	24.1469	15.9482	4.14889	-1.46074	0.000805547
Pm_g9727.t1	#N/A	#N/A	#N/A	#N/A	#N/A	#N/A	1.00247	0.473812	0	0.492093	0.289532	3.25862	0.74896	0.38546	1.46435	0.903253	-0.695123	0.47993
Pm_g9726.t1	#N/A	#N/A	#N/A	#N/A	#N/A	#N/A	28.2123	31.5458	30.5446	30.1009	0.987533	67.8312	56.2857	54.1393	59.4187	4.25161	-0.883539	0.00391846
Pm_g9725.t1	#N/A	PF00106(short chain dehydrogenase)	IPR002347(Short-chain dehydrogenase/reductase SDR)IPR036291(NAD(P)-binding domain superfamily)	#N/A	#N/A	#N/A	0	0.581564	0.992634	0.524733	0.287954	0	0	0.11828	0.0394266	0.0394266	0.907708	0.278241
Pm_g9724.t1	#N/A	PF00106(short chain dehydrogenase)	IPR036291(NAD(P)-binding domain superfamily)IPR002347(Short-chain dehydrogenase/reductase SDR)	#N/A	#N/A	#N/A	0.791	0.363477	0.642292	0.598923	0.125306	0	0.275785	0	0.0919284	0.0919284	1.00917	0.258835
Pm_g9723.t1	#N/A	PF00106(short chain dehydrogenase)	IPR002347(Short-chain dehydrogenase/reductase SDR)IPR036291(NAD(P)-binding domain superfamily)	#N/A	#N/A	#N/A	0.0860132	0.853729	0.400009	0.446584	0.222841	0.80589	0	0	0.26863	0.26863	0.277501	0.806684
Pm_g9722.t1	#N/A	PF00106(short chain dehydrogenase)	IPR036291(NAD(P)-binding domain superfamily)IPR002347(Short-chain dehydrogenase/reductase SDR)	#N/A	#N/A	#N/A	3.2805	1.93814	1.68129	2.29998	0.495837	3.0109	2.45092	4.16259	3.20813	0.503862	-0.354988	0.650519
Pm_g9721.t1	#N/A	PF03088(Strictosidine synthase)	IPR011042(Six-bladed beta-propeller, TolB-like)IPR018119(Strictosidine synthase, conserved region)	#N/A	#N/A	#N/A	96.664	90.2191	111.015	99.2992	6.14603	67.8169	51.8583	74.7303	64.8018	6.77252	0.661084	0.00956408
Pm_g9720.t1	#N/A	PF00450(Serine carboxypeptidase)	IPR029058(Alpha/Beta hydrolase fold)IPR001563(Peptidase S10, serine carboxypeptidase)IPR018202(Serine carboxypeptidase, serine active site)	SignalP_EUK	TMHMM;TMhelixRegion of a membrane-bound protein predicted to be embedded in the membrane.;	#N/A	33.8445	19.1849	17.2805	23.4367	5.2329	21.5194	15.3704	25.978	20.9559	3.07508	0.214205	0.686428
Pm_g972.t1	#N/A	PF13976(GAG-pre-integrase domain)PF07727(Reverse transcriptase (RNA-dependent DNA polymerase))PF00665(Integrase core domain)	IPR025724(GAG-pre-integrase domain)IPR036397(Ribonuclease H superfamily)IPR013103(Reverse transcriptase, RNA-dependent DNA polymerase)IPR001584(Integrase, catalytic core)IPR039537(Retrotransposon Ty1/copia-like)IPR012337(Ribonuclease H-like superfamily)	#N/A	#N/A	#N/A	0	0	0	0	0	0	0	0	0	0	NA	NA
Pm_g9719.t1	#N/A	PF00450(Serine carboxypeptidase)	IPR001563(Peptidase S10, serine carboxypeptidase)IPR029058(Alpha/Beta hydrolase fold)IPR018202(Serine carboxypeptidase, serine active site)	SignalP_EUK	TMHMM;TMhelixRegion of a membrane-bound protein predicted to be embedded in the membrane.;	#N/A	35.024	15.128	24.4446	24.8656	5.74735	19.4552	17.279	24.0367	20.257	1.99153	0.336708	0.478323
Pm_g9718.t1	#N/A	PF01926(50S ribosome-binding GTPase)	IPR031167(OBG-type guanine nucleotide-binding (G) domain)IPR027417(P-loop containing nucleoside triphosphate hydrolase)IPR006073(GTP binding domain)	#N/A	#N/A	#N/A	10.0208	13.8991	20.8941	14.938	3.18156	10.7301	18.5439	19.2951	16.1897	2.73841	-0.052743	0.944528
Pm_g9717.t1	#N/A	PF06071(Protein of unknown function (DUF933))	IPR012676(TGS-like)IPR012675(Beta-grasp domain superfamily)IPR013029(YchF, C-terminal domain)	#N/A	#N/A	#N/A	17.5374	22.8622	25.8353	22.0783	2.42726	16.0742	23.9262	26.9366	22.3124	3.23787	0.0410084	0.950493
Pm_g9716.t1	#N/A	#N/A	#N/A	#N/A	#N/A	#N/A	0	0	0	0	0	0	0	0	0	0	NA	NA
Pm_g9715.t1	#N/A	PF02535(ZIP Zinc transporter)	IPR003689(Zinc/iron permease)	#N/A	TMHMM;TMhelixRegion of a membrane-bound protein predicted to be embedded in the membrane.;	#N/A	86.355	77.3354	81.7014	81.7973	2.60417	67.4143	52.6812	57.9253	59.3402	4.31153	0.511097	0.0423874
Pm_g9714.t1	#N/A	PF00026(Eukaryotic aspartyl protease)	IPR021109(Aspartic peptidase domain superfamily)IPR033121(Peptidase family A1 domain)IPR001461(Aspartic peptidase A1 family)	SignalP_EUK	TMHMM;TMhelixRegion of a membrane-bound protein predicted to be embedded in the membrane.;	#N/A	0	0.127981	0	0.0426604	0.0426604	0	0	0.069411	0.023137	0.023137	0.084593	NA
Pm_g9713.t1	#N/A	PF00664(ABC transporter transmembrane region)PF00005(ABC transporter)	IPR036640(ABC transporter type 1, transmembrane domain superfamily)IPR011527(ABC transporter type 1, transmembrane domain)IPR017871(ABC transporter, conserved site)IPR027417(P-loop containing nucleoside triphosphate hydrolase)IPR003439(ABC transporter-like)IPR039421(Type I protein exporter)IPR003593(AAA+ ATPase domain)	#N/A	TMHMM;TMhelixRegion of a membrane-bound protein predicted to be embedded in the membrane.;	#N/A	30.8262	35.4129	29.1928	31.8106	1.86184	39.1491	29.6976	32.8125	33.8864	2.78075	-0.0293684	0.945301
Pm_g9712.t1	#N/A	PF07714(Protein tyrosine kinase)	IPR017441(Protein kinase, ATP binding site)IPR000719(Protein kinase domain)IPR011009(Protein kinase-like domain superfamily)IPR008271(Serine/threonine-protein kinase, active site)IPR001245(Serine-threonine/tyrosine-protein kinase, catalytic domain)	#N/A	TMHMM;TMhelixRegion of a membrane-bound protein predicted to be embedded in the membrane.;	#N/A	30.0642	31.3051	27.913	29.7608	0.990896	44.5007	57.1113	39.5644	47.0588	5.22434	-0.589881	0.0378593
Pm_g9711.t1	#N/A	PF08767(CRM1 C terminal)PF03810(Importin-beta N-terminal domain)	IPR016024(Armadillo-type fold)IPR014877(Exportin-1, C-terminal)IPR001494(Importin-beta, N-terminal domain)IPR011989(Armadillo-like helical)	#N/A	#N/A	#N/A	18.3495	27.3464	13.0615	19.5858	4.16978	34.2092	54.4255	32.3234	40.3193	7.07404	-0.927992	0.0176078
Pm_g9710.t1	#N/A	PF02150(RNA polymerases M/15 Kd subunit)	IPR001529(DNA-directed RNA polymerase, M/15kDa subunit)IPR019761(DNA-directed RNA polymerase M, 15kDa subunit, conserved site)	#N/A	#N/A	#N/A	159.214	156.111	154.596	156.64	1.35913	176.221	128.33	171.591	158.714	15.2508	0.0434728	0.916452
Pm_g971.t1	#N/A	PF07727(Reverse transcriptase (RNA-dependent DNA polymerase))PF14223(gag-polypeptide of LTR copia-type)PF00665(Integrase core domain)PF13976(GAG-pre-integrase domain)PF13961(Domain of unknown function (DUF4219))	IPR036397(Ribonuclease H superfamily)IPR012337(Ribonuclease H-like superfamily)IPR013103(Reverse transcriptase, RNA-dependent DNA polymerase)IPR001878(Zinc finger, CCHC-type)IPR001584(Integrase, catalytic core)IPR036875(Zinc finger, CCHC-type superfamily)IPR025724(GAG-pre-integrase domain)IPR025314(Domain of unknown function DUF4219)	#N/A	#N/A	#N/A	0	0	0	0	0	0	0	0	0	0	NA	NA
Pm_g9709.t1	#N/A	#N/A	#N/A	#N/A	#N/A	#N/A	2.22883	1.60096	2.0263	1.95203	0.185015	1.64864	2.08588	2.13125	1.95526	0.153867	0.0448781	0.960542
Pm_g9708.t1	#N/A	PF01363(FYVE zinc finger)PF00566(Rab-GTPase-TBC domain)	IPR000306(FYVE zinc finger)IPR000195(Rab-GTPase-TBC domain)IPR011011(Zinc finger, FYVE/PHD-type)IPR035969(Rab-GTPase-TBC domain superfamily)IPR017455(Zinc finger, FYVE-related)IPR013083(Zinc finger, RING/FYVE/PHD-type)	#N/A	#N/A	#N/A	7.32154	7.93991	5.75053	7.00399	0.651657	8.18823	7.69209	6.43745	7.43926	0.520976	-0.0307528	0.955328
Pm_g9707.t1	#N/A	PF02582(Uncharacterised ACR, YagE family COG1723)	IPR003734(Domain of unknown function DUF155)	#N/A	TMHMM;TMhelixRegion of a membrane-bound protein predicted to be embedded in the membrane.;	#N/A	48.2771	58.4387	54.9371	53.8843	2.98026	50.6202	48.0793	52.0421	50.2472	1.15905	0.156858	0.613558
Pm_g9706.t1	#N/A	#N/A	IPR000048(IQ motif, EF-hand binding site)	#N/A	#N/A	#N/A	22.4918	28.6045	26.6897	25.9287	1.80513	29.7569	16.1824	19.7713	21.9035	4.06107	0.291686	0.531222
Pm_g9705.t1	#N/A	PF03144(Elongation factor Tu domain 2)PF00009(Elongation factor Tu GTP binding domain)PF03143(Elongation factor Tu C-terminal domain)	IPR027417(P-loop containing nucleoside triphosphate hydrolase)IPR004161(Translation elongation factor EFTu-like, domain 2)IPR000795(Transcription factor, GTP-binding domain)IPR009000(Translation protein, beta-barrel domain superfamily)IPR031157(Tr-type G domain, conserved site)IPR004160(Translation elongation factor EFTu/EF1A, C-terminal)IPR009001(Translation elongation factor EF1A/initiation fac…	#N/A	#N/A	#N/A	9.319	7.18008	12.4248	9.6413	1.52258	5.98036	9.21322	7.98871	7.72743	0.942347	0.346803	0.48492
Pm_g9704.t1	#N/A	PF04970(Lecithin retinol acyltransferase)	IPR007053(LRAT domain)	#N/A	#N/A	#N/A	78.1264	98.4696	139.905	105.5	18.1771	108.098	79.7716	89.287	92.3855	8.32259	0.240878	0.552564
Pm_g9703.t1	#N/A	PF01937(Protein of unknown function DUF89)	IPR039763(Protein-glutamate O-methyltransferase)IPR002791(Domain of unknown function DUF89)IPR036075(AF1104-like superfamily)	#N/A	#N/A	#N/A	28.3454	26.7475	35.5857	30.2262	2.71916	25.1151	21.5054	34.5651	27.0618	3.89363	0.216389	0.597604
Pm_g9702.t1	#N/A	#N/A	IPR040241(Transient receptor potential channel Flc/Pkd2-like)	#N/A	TMHMM;TMhelixRegion of a membrane-bound protein predicted to be embedded in the membrane.;	#N/A	0.130613	0.0540168	0.216936	0.133855	0.0470586	4.28315	3.27878	7.20686	4.92293	1.1782	-3.88252	1.35375e-12
Pm_g9701.t1	#N/A	PF06011(Transient receptor potential (TRP) ion channel)	IPR010308(TRP, C-terminal)IPR040241(Transient receptor potential channel Flc/Pkd2-like)	SignalP_EUK	TMHMM;TMhelixRegion of a membrane-bound protein predicted to be embedded in the membrane.;	#N/A	7.36817	10.3445	11.8944	9.869	1.32805	20.7192	13.3855	10.7858	14.9635	2.97408	-0.510121	0.225643
Pm_g9700.t1	#N/A	PF06011(Transient receptor potential (TRP) ion channel)	IPR010308(TRP, C-terminal)IPR040241(Transient receptor potential channel Flc/Pkd2-like)	SignalP_EUK	TMHMM;TMhelixRegion of a membrane-bound protein predicted to be embedded in the membrane.;	#N/A	6.58702	7.60709	7.0184	7.07084	0.295633	10.4801	9.61968	6.35585	8.81855	1.25615	-0.243275	0.692173
Pm_g970.t1	#N/A	PF07727(Reverse transcriptase (RNA-dependent DNA polymerase))PF14223(gag-polypeptide of LTR copia-type)PF00665(Integrase core domain)PF13976(GAG-pre-integrase domain)PF13961(Domain of unknown function (DUF4219))	IPR036397(Ribonuclease H superfamily)IPR012337(Ribonuclease H-like superfamily)IPR013103(Reverse transcriptase, RNA-dependent DNA polymerase)IPR001878(Zinc finger, CCHC-type)IPR001584(Integrase, catalytic core)IPR036875(Zinc finger, CCHC-type superfamily)IPR025724(GAG-pre-integrase domain)IPR025314(Domain of unknown function DUF4219)	#N/A	#N/A	#N/A	0	0	0	0	0	0	0	0	0	0	NA	NA
Pm_g97.t1	#N/A	PF13087(AAA domain)PF13086(AAA domain)	IPR041679(DNA2/NAM7 helicase-like, AAA domain)IPR041677(DNA2/NAM7 helicase, AAA domain)IPR027417(P-loop containing nucleoside triphosphate hydrolase)	#N/A	#N/A	#N/A	0	0	0	0	0	0	0	0	0	0	NA	NA
Pm_g9699.t1	#N/A	PF05648(Peroxisomal biogenesis factor 11 (PEX11))	IPR008733(Peroxisomal biogenesis factor 11)	#N/A	TMHMM;TMhelixRegion of a membrane-bound protein predicted to be embedded in the membrane.;	#N/A	104.063	96.1671	123.29	107.84	8.05436	77.0913	77.1931	89.7302	81.3382	4.1961	0.455395	0.0805684
Pm_g9698.t1	#N/A	PF04037(Domain of unknown function (DUF382))PF04046(PSP)	IPR006568(PSP, proline-rich)IPR007180(Domain of unknown function DUF382)	#N/A	#N/A	#N/A	55.1352	48.7182	52.8718	52.2417	1.87903	50.464	68.5667	64.0664	61.0323	5.44154	-0.164146	0.641228
Pm_g9697.t1	#N/A	PF14304(Transcription termination and cleavage factor C-terminal)PF14327(Hinge domain of cleavage stimulation factor subunit 2)	IPR026896(Transcription termination and cleavage factor, C-terminal domain)IPR025742(Cleavage stimulation factor subunit 2, hinge domain)IPR038192(CSTF2, C-terminal domain superfamily)	#N/A	#N/A	#N/A	19.993	30.3175	23.466	24.5921	3.03314	28.2469	9.99124	17.0407	18.4263	5.31531	0.439639	0.453271
Pm_g9696.t1	#N/A	PF04857(CAF1 family ribonuclease)	IPR036397(Ribonuclease H superfamily)IPR012337(Ribonuclease H-like superfamily)IPR036867(R3H domain superfamily)IPR006941(Ribonuclease CAF1)	#N/A	#N/A	#N/A	19.3496	17.4247	20.1305	18.9683	0.804038	20.8683	19.9962	22.2312	21.0319	0.650332	-0.0869165	0.817865
Pm_g9695.t1	#N/A	PF00188(Cysteine-rich secretory protein family)	IPR014044(CAP domain)IPR001283(Cysteine-rich secretory protein-related)IPR035940(CAP superfamily)	#N/A	#N/A	#N/A	0.479609	0.536711	0.693501	0.56994	0.0639414	1.13285	0.708216	0.265775	0.702281	0.250321	-0.191855	0.851167
Pm_g9694.t1	#N/A	PF00188(Cysteine-rich secretory protein family)	IPR014044(CAP domain)IPR001283(Cysteine-rich secretory protein-related)IPR035940(CAP superfamily)	SignalP_EUK	#N/A	#N/A	3.97957	1.1168	3.63534	2.91057	0.902374	2.1877	1.26361	0.0956369	1.18232	0.605294	0.938847	0.25868
Pm_g9693.t1	#N/A	#N/A	#N/A	SignalP_EUK	#N/A	#N/A	3.79538	1.77892	6.89214	4.15548	1.487	0.33867	1.19095	0.170259	0.566625	0.315924	1.92341	0.00789198
Pm_g9692.t1	#N/A	PF17800(Nucleoplasmin-like domain)	IPR041232(Nucleoplasmin-like domain)	#N/A	#N/A	#N/A	42.3823	52.6891	59.5374	51.5363	4.98569	50.235	47.8019	69.7509	55.9293	6.9464	-0.0516153	0.917898
Pm_g9691.t1	#N/A	#N/A	#N/A	#N/A	#N/A	#N/A	0.539949	0	0	0.179983	0.179983	0	0	0	0	0	0.258706	NA
Pm_g9690.t1	#N/A	PF00425(chorismate binding enzyme)PF04715(Anthranilate synthase component I, N terminal region)PF00117(Glutamine amidotransferase class-I)	IPR029062(Class I glutamine amidotransferase-like)IPR015890(Chorismate-utilising enzyme, C-terminal)IPR019999(Anthranilate synthase component I-like)IPR005801(ADC synthase)IPR017926(Glutamine amidotransferase)IPR006805(Anthranilate synthase component I, N-terminal)IPR006221(Anthranilate synthase/para-aminobenzoate synthase like domain)	#N/A	#N/A	#N/A	8.41302	9.89303	11.0664	9.79081	0.767664	7.73323	8.26959	5.09269	7.03184	0.981859	0.502063	0.194367
Pm_g969.t1	#N/A	PF14223(gag-polypeptide of LTR copia-type)PF07727(Reverse transcriptase (RNA-dependent DNA polymerase))PF13976(GAG-pre-integrase domain)PF13961(Domain of unknown function (DUF4219))PF00665(Integrase core domain)	IPR013103(Reverse transcriptase, RNA-dependent DNA polymerase)IPR001878(Zinc finger, CCHC-type)IPR012337(Ribonuclease H-like superfamily)IPR001584(Integrase, catalytic core)IPR025724(GAG-pre-integrase domain)IPR036397(Ribonuclease H superfamily)IPR025314(Domain of unknown function DUF4219)IPR036875(Zinc finger, CCHC-type superfamily)	#N/A	#N/A	#N/A	0	0	0	0	0	0	0	0	0	0	NA	NA
Pm_g9689.t1	#N/A	PF00254(FKBP-type peptidyl-prolyl cis-trans isomerase)	IPR001179(FKBP-type peptidyl-prolyl cis-trans isomerase domain)IPR023566(Peptidyl-prolyl cis-trans isomerase, FKBP-type)	#N/A	#N/A	#N/A	6.48032	9.47487	7.00154	7.65225	0.92365	10.2509	11.0916	11.0996	10.814	0.281593	-0.418583	0.300704
Pm_g9688.t1	#N/A	PF01170(Putative RNA methylase family UPF0020)	IPR029063(S-adenosyl-L-methionine-dependent methyltransferase)IPR000241(Putative RNA methylase domain)	#N/A	#N/A	#N/A	5.87472	5.25467	7.53361	6.221	0.680276	5.76026	7.50229	10.2044	7.82233	1.29286	-0.248223	0.655607
Pm_g9687.t1	#N/A	#N/A	IPR001478(PDZ domain)	#N/A	#N/A	#N/A	7.93779	6.99245	4.27764	6.40263	1.09698	10.8219	14.7545	13.4276	13.0014	1.15507	-0.916813	0.0085631
Pm_g9686.t1	#N/A	#N/A	#N/A	#N/A	#N/A	#N/A	12.932	17.9223	12.4816	14.4453	1.74336	24.4759	32.5549	24.3146	27.1151	2.72028	-0.821726	0.00687005
Pm_g9685.t1	#N/A	PF13637(Ankyrin repeats (many copies))PF12796(Ankyrin repeats (3 copies))	IPR036770(Ankyrin repeat-containing domain superfamily)IPR020683(Ankyrin repeat-containing domain)	#N/A	#N/A	#N/A	3.64331	4.40434	4.15827	4.06864	0.224213	2.56329	2.54051	2.20012	2.43464	0.117444	0.739708	0.0901654
Pm_g9684.t1	#N/A	PF12796(Ankyrin repeats (3 copies))	IPR020683(Ankyrin repeat-containing domain)IPR036770(Ankyrin repeat-containing domain superfamily)	#N/A	#N/A	#N/A	38.5146	35.4836	42.3654	38.7878	1.9913	24.6087	17.628	19.9793	20.7387	2.05061	0.936366	0.000192267
Pm_g9683.t1	#N/A	PF03177(Non-repetitive/WGA-negative nucleoporin C-terminal)PF08801(Nup133 N terminal like)	IPR004870(Nucleoporin, Nup155-like)IPR007187(Nucleoporin, Nup133/Nup155-like, C-terminal)IPR042533(Nucleoporin, Nup155-like, C-terminal, subdomain 1)IPR014908(Nucleoporin, Nup133/Nup155-like, N-terminal)	#N/A	#N/A	#N/A	23.2381	25.3226	24.4548	24.3385	0.604536	25.9533	29.8428	28.6717	28.1559	1.15203	-0.150208	0.618134
Pm_g9682.t1	#N/A	PF00168(C2 domain)PF01412(Putative GTPase activating protein for Arf)	IPR000008(C2 domain)IPR035892(C2 domain superfamily)IPR037278(ARFGAP/RecO-like zinc finger)IPR001164(Arf GTPase activating protein)IPR038508(ArfGAP domain superfamily)	#N/A	#N/A	#N/A	52.9738	55.3336	57.2353	55.1809	1.23257	66.5286	58.7647	82.4538	69.249	6.97239	-0.257758	0.381526
Pm_g9681.t1	#N/A	PF13499(EF-hand domain pair)	IPR002048(EF-hand domain)IPR018247(EF-Hand 1, calcium-binding site)IPR011992(EF-hand domain pair)	#N/A	#N/A	#N/A	14.0246	11.7351	13.7595	13.1731	0.72306	7.2031	4.26431	10.5344	7.33394	1.81121	0.828729	0.107772
Pm_g9680.t1	#N/A	PF08213(Mitochondrial domain of unknown function (DUF1713))	IPR013177(Domain of unknown function DUF1713)	#N/A	#N/A	#N/A	86.3163	105.286	108.889	100.164	7.00157	86.5372	67.9761	87.2356	80.583	6.30665	0.366109	0.22341
Pm_g968.t1	#N/A	PF00665(Integrase core domain)PF07727(Reverse transcriptase (RNA-dependent DNA polymerase))PF13976(GAG-pre-integrase domain)	IPR012337(Ribonuclease H-like superfamily)IPR001584(Integrase, catalytic core)IPR039537(Retrotransposon Ty1/copia-like)IPR036397(Ribonuclease H superfamily)IPR013103(Reverse transcriptase, RNA-dependent DNA polymerase)IPR025724(GAG-pre-integrase domain)	#N/A	#N/A	#N/A	0	0	0	0	0	0	0	0	0	0	NA	NA
Pm_g9679.t1	#N/A	PF07162(Ciliary basal body-associated, B9 protein)	IPR010796(B9 domain)	#N/A	#N/A	#N/A	2.1751	2.11658	1.40256	1.89808	0.248336	1.28441	1.27136	0.430474	0.995416	0.282496	0.771809	0.29552
Pm_g9678.t1	#N/A	#N/A	#N/A	#N/A	#N/A	#N/A	206.688	252.285	201.225	220.066	16.1866	220.107	229.47	172.339	207.305	17.6909	0.136907	0.71144
Pm_g9677.t1	UP_Pm_interaction	PF10996(Beta-Casp domain)PF11718(Pre-mRNA 3'-end-processing endonuclease polyadenylation factor C-term)PF16661(Metallo-beta-lactamase superfamily domain)PF07521(Zn-dependent metallo-hydrolase RNA specificity domain)	IPR001279(Metallo-beta-lactamase)IPR021718(Pre-mRNA 3'-end-processing endonuclease polyadenylation factor C-term)IPR022712(Beta-Casp domain)IPR036866(Ribonuclease Z/Hydroxyacylglutathione hydrolase-like)IPR011108(Zn-dependent metallo-hydrolase, RNA specificity domain)	#N/A	#N/A	#N/A	14.1062	12.6349	13.4262	13.3891	0.425124	38.4465	58.8269	43.8204	47.0313	6.09844	-1.69772	1.80041e-11
Pm_g9676.t1	#N/A	PF00685(Sulfotransferase domain)	IPR000863(Sulfotransferase domain)IPR027417(P-loop containing nucleoside triphosphate hydrolase)	#N/A	TMHMM;TMhelixRegion of a membrane-bound protein predicted to be embedded in the membrane.;	#N/A	60.3727	59.8008	74.0987	64.7574	4.67357	56.9178	63.6638	76.1571	65.5795	5.6359	0.0406441	0.924156
Pm_g9675.t1	#N/A	PF06011(Transient receptor potential (TRP) ion channel)	IPR010308(TRP, C-terminal)IPR040241(Transient receptor potential channel Flc/Pkd2-like)	SignalP_EUK	TMHMM;TMhelixRegion of a membrane-bound protein predicted to be embedded in the membrane.;	#N/A	0.706347	0.893544	1.43542	1.01177	0.218609	1.05666	0.782271	1.9571	1.26535	0.354834	-0.196239	0.834112
Pm_g9674.t1	#N/A	PF13418(Galactose oxidase, central domain)PF00651(BTB/POZ domain)PF13415(Galactose oxidase, central domain)PF01344(Kelch motif)	IPR015915(Kelch-type beta propeller)IPR000210(BTB/POZ domain)IPR011333(SKP1/BTB/POZ domain superfamily)IPR006652(Kelch repeat type 1)	#N/A	#N/A	#N/A	34.7097	34.3311	34.533	34.5246	0.109372	25.8038	21.7741	26.0597	24.5459	1.38787	0.541592	0.0209856
Pm_g9673.t1	#N/A	PF06011(Transient receptor potential (TRP) ion channel)	IPR010308(TRP, C-terminal)IPR040241(Transient receptor potential channel Flc/Pkd2-like)	#N/A	TMHMM;TMhelixRegion of a membrane-bound protein predicted to be embedded in the membrane.;	#N/A	0	0.657331	0.0754256	0.244252	0.207684	0.98773	0.653117	0.687546	0.776131	0.106265	-0.838787	0.373957
Pm_g9672.t1	#N/A	#N/A	#N/A	#N/A	TMHMM;TMhelixRegion of a membrane-bound protein predicted to be embedded in the membrane.;	#N/A	7.96583	9.7459	3.30763	7.00646	1.91947	4.88681	5.20747	4.4668	4.85369	0.214453	0.486884	0.504734
Pm_g9671.t1	#N/A	PF06011(Transient receptor potential (TRP) ion channel)	IPR040241(Transient receptor potential channel Flc/Pkd2-like)IPR010308(TRP, C-terminal)	SignalP_EUK	TMHMM;TMhelixRegion of a membrane-bound protein predicted to be embedded in the membrane.;	#N/A	2.54604	3.01949	2.59943	2.72165	0.149715	5.21196	4.44495	5.03886	4.89859	0.232259	-0.75802	0.0099027
Pm_g9670.t1	#N/A	PF06011(Transient receptor potential (TRP) ion channel)	IPR010308(TRP, C-terminal)IPR040241(Transient receptor potential channel Flc/Pkd2-like)	SignalP_EUK	TMHMM;TMhelixRegion of a membrane-bound protein predicted to be embedded in the membrane.;	#N/A	54.1006	60.618	72.9443	62.5543	5.52519	68.9042	49.6339	61.2068	59.915	5.60022	0.120247	0.748917
Pm_g967.t1	#N/A	PF08597(Translation initiation factor eIF3 subunit)	IPR013906(Eukaryotic translation initiation factor 3 subunit J)	#N/A	#N/A	#N/A	74.7741	77.4047	89.4496	80.5428	4.51766	79.8214	77.4912	83.9614	80.4247	1.89199	0.0602113	0.874459
Pm_g9669.t1	#N/A	PF06963(Ferroportin1 (FPN1))	IPR036259(MFS transporter superfamily)IPR009716(Ferroporti-1)	#N/A	TMHMM;TMhelixRegion of a membrane-bound protein predicted to be embedded in the membrane.;	#N/A	60.3825	43.5647	60.4437	54.797	5.61614	47.6775	40.7076	63.5756	50.6536	6.76707	0.171601	0.675156
Pm_g9668.t1	#N/A	PF07934(8-oxoguanine DNA glycosylase, N-terminal domain)PF00730(HhH-GPD superfamily base excision DNA repair protein)	IPR011257(DNA glycosylase)IPR012904(8-oxoguanine DNA glycosylase, N-terminal)IPR023170(Helix-turn-helix, base-excision DNA repair, C-terminal)IPR003265(HhH-GPD domain)	#N/A	#N/A	#N/A	14.2374	11.1249	13.469	12.9438	0.936074	13.2605	12.1467	10.5957	12.001	0.772713	0.15808	0.726558
Pm_g9667.t1	#N/A	PF06602(Myotubularin-like phosphatase domain)	IPR016130(Protein-tyrosine phosphatase, active site)IPR029021(Protein-tyrosine phosphatase-like)IPR010569(Myotubularin-like phosphatase domain)IPR030564(Myotubularin family)IPR003595(Protein-tyrosine phosphatase, catalytic)IPR001876(Zinc finger, RanBP2-type)IPR036443(Zinc finger, RanBP2-type superfamily)IPR000387(Tyrosine specific protein phosphatases domain)	#N/A	#N/A	#N/A	5.56108	7.71297	9.28152	7.51853	1.07839	13.3437	14.9673	9.90267	12.7379	1.49308	-0.670479	0.0728834
Pm_g9666.t1	#N/A	PF01764(Lipase (class 3))	IPR002921(Fungal lipase-like domain)IPR029058(Alpha/Beta hydrolase fold)	#N/A	TMHMM;TMhelixRegion of a membrane-bound protein predicted to be embedded in the membrane.;	#N/A	0	0	0	0	0	0	0	0	0	0	NA	NA
Pm_g9666.t2	#N/A	PF01764(Lipase (class 3))	IPR002921(Fungal lipase-like domain)IPR029058(Alpha/Beta hydrolase fold)	#N/A	TMHMM;TMhelixRegion of a membrane-bound protein predicted to be embedded in the membrane.;	#N/A	0	0	0	0	0	0	0	0	0	0	NA	NA
Pm_g9665.t1	#N/A	PF00481(Protein phosphatase 2C)	IPR001932(PPM-type phosphatase domain)IPR036457(PPM-type phosphatase domain superfamily)IPR015655(Protein phosphatase 2C family)	#N/A	#N/A	#N/A	58.6143	56.2136	86.0512	66.9597	9.57087	56.5862	56.2874	72.3089	61.7275	5.29141	0.171982	0.676773
Pm_g9664.t1	#N/A	PF02225(PA domain)PF13639(Ring finger domain)	IPR013083(Zinc finger, RING/FYVE/PHD-type)IPR001841(Zinc finger, RING-type)IPR003137(PA domain)	#N/A	#N/A	#N/A	72.2303	42.0316	58.8267	57.6962	8.73594	54.9364	59.2847	61.6406	58.6206	1.9636	0.0337654	0.947311
Pm_g9663.t1	#N/A	PF01096(Transcription factor S-II (TFIIS))	IPR001222(Zinc finger, TFIIS-type)IPR012164(DNA-directed RNA polymerase subunit/transcription factor S)	#N/A	#N/A	#N/A	8.0279	6.07096	6.40014	6.833	0.604959	6.75412	14.3946	9.87781	10.3422	2.21782	-0.482743	0.47259
Pm_g9662.t1	#N/A	PF00632(HECT-domain (ubiquitin-transferase))	IPR001876(Zinc finger, RanBP2-type)IPR036443(Zinc finger, RanBP2-type superfamily)IPR000569(HECT domain)IPR035983(HECT, E3 ligase catalytic domain)	#N/A	TMHMM;TMhelixRegion of a membrane-bound protein predicted to be embedded in the membrane.;	#N/A	10.7389	10.7192	10.0367	10.4983	0.230839	15.7868	19.0762	14.8932	16.5854	1.27182	-0.587419	0.0427783
Pm_g9661.t1	#N/A	PF00069(Protein kinase domain)	IPR017441(Protein kinase, ATP binding site)IPR000719(Protein kinase domain)IPR011009(Protein kinase-like domain superfamily)IPR008271(Serine/threonine-protein kinase, active site)	#N/A	#N/A	#N/A	30.8992	35.6819	26.5282	31.0364	2.64336	32.2673	37.9402	29.4803	33.2292	2.48906	-0.0431195	0.923996
Pm_g9660.t1	#N/A	PF01105(emp24/gp25L/p24 family/GOLD)	IPR009038(GOLD domain)IPR015720(TMP21-related)	SignalP_EUK	TMHMM;TMhelixRegion of a membrane-bound protein predicted to be embedded in the membrane.;	#N/A	52.6015	49.6147	42.7416	48.3193	2.91905	57.8777	59.4317	27.1452	48.1516	10.5127	0.0503271	0.936447
Pm_g966.t1	#N/A	PF02666(Phosphatidylserine decarboxylase)	IPR003817(Phosphatidylserine decarboxylase-related)	#N/A	#N/A	#N/A	14.1571	14.7425	25.5774	18.159	3.71307	11.4512	12.8902	23.0274	15.7896	3.64267	0.24741	0.680031
Pm_g9659.t1	#N/A	#N/A	IPR040241(Transient receptor potential channel Flc/Pkd2-like)	#N/A	TMHMM;TMhelixRegion of a membrane-bound protein predicted to be embedded in the membrane.;	#N/A	9.25039	7.67371	8.88503	8.60304	0.476486	5.59163	5.39107	6.60786	5.86352	0.376647	0.593616	0.0443819
Pm_g9658.t1	#N/A	#N/A	#N/A	#N/A	#N/A	#N/A	0.671722	0.463001	1.48756	0.874095	0.312595	0.74924	1.40519	1.20533	1.11992	0.194113	-0.194979	0.871782
Pm_g9657.t1	#N/A	PF10152(Subunit CCDC53 of WASH complex)	IPR019309(WASH complex subunit 3)	#N/A	#N/A	#N/A	47.288	42.4324	40.9727	43.5644	1.90893	50.3214	56.6935	38.2171	48.4106	5.41856	-0.0965631	0.82647
Pm_g9656.t1	#N/A	#N/A	#N/A	#N/A	#N/A	#N/A	0	0.118453	0	0.0394844	0.0394844	0	0	0.19273	0.0642434	0.0642434	-0.0439389	NA
Pm_g9655.t1	#N/A	PF00226(DnaJ domain)	IPR036869(Chaperone J-domain superfamily)IPR001623(DnaJ domain)	SignalP_EUK	TMHMM;TMhelixRegion of a membrane-bound protein predicted to be embedded in the membrane.;	#N/A	63.4563	67.807	72.5233	67.9289	2.61814	38.6799	32.738	41.0837	37.5005	2.48033	0.897129	6.96409e-05
Pm_g9654.t1	#N/A	#N/A	IPR037692(Centrosomal protein of 70kDa)	#N/A	#N/A	#N/A	10.6749	12.7857	9.55584	11.0055	0.946902	12.6645	15.5158	12.7337	13.638	0.939107	-0.24661	0.510433
Pm_g9653.t1	#N/A	PF03083(Sugar efflux transporter for intercellular exchange)	IPR004316(SWEET sugar transporter)	#N/A	TMHMM;TMhelixRegion of a membrane-bound protein predicted to be embedded in the membrane.;	#N/A	1.41062	0.466705	0.656014	0.844445	0.288312	0	0	0.569518	0.189839	0.189839	0.806713	0.381504
Pm_g9652.t1	#N/A	PF03083(Sugar efflux transporter for intercellular exchange)	IPR004316(SWEET sugar transporter)	#N/A	TMHMM;TMhelixRegion of a membrane-bound protein predicted to be embedded in the membrane.;	#N/A	36.5715	63.2488	66.0116	55.2773	9.38683	36.7445	31.2974	19.4314	29.1578	5.11111	0.913763	0.0187239
Pm_g9651.t1	#N/A	#N/A	IPR036322(WD40-repeat-containing domain superfamily)	SignalP_EUK	#N/A	#N/A	1.89587	1.2321	1.64941	1.59246	0.193717	1.38963	1.322	1.03273	1.24812	0.109452	0.34917	0.630682
Pm_g9650.t1	#N/A	PF14744(WASH complex subunit 7)PF14746(WASH complex subunit 7, C-terminal)PF14745(WASH complex subunit 7, N-terminal)	IPR027307(WASH complex subunit 7)IPR028282(WASH complex subunit 7, central domain)IPR028283(WASH complex subunit 7, C-terminal)IPR028191(WASH complex subunit 7, N-terminal)	#N/A	#N/A	#N/A	21.1137	30.3442	17.8565	23.1048	3.73983	29.668	43.2376	23.5156	32.1404	5.82592	-0.403308	0.346108
Pm_g965.t1	DW_Pm_interaction	PF00264(Common central domain of tyrosinase)	IPR002227(Tyrosinase copper-binding domain)IPR008922(Uncharacterised domain, di-copper centre)	SignalP_EUK	#N/A	#N/A	20.0898	11.4213	23.2042	18.2384	3.52515	5.00107	7.36309	5.10124	5.8218	0.771189	1.57555	2.04691e-05
Pm_g9649.t1	#N/A	PF00441(Acyl-CoA dehydrogenase, C-terminal domain)PF02771(Acyl-CoA dehydrogenase, N-terminal domain)PF02770(Acyl-CoA dehydrogenase, middle domain)	IPR037069(Acyl-CoA dehydrogenase/oxidase, N-terminal domain superfamily)IPR036250(Acyl-CoA dehydrogenase-like, C-terminal)IPR006089(Acyl-CoA dehydrogenase, conserved site)IPR009075(Acyl-CoA dehydrogenase/oxidase C-terminal)IPR013786(Acyl-CoA dehydrogenase/oxidase, N-terminal)IPR009100(Acyl-CoA dehydrogenase/oxidase, N-terminal and middle domain superfamily)IPR006091(Acyl-CoA oxidase/dehydrogenase…	#N/A	#N/A	#N/A	446.901	300.502	464.253	403.885	51.9338	449.913	558.899	410.719	473.177	44.3293	-0.169035	0.683667
Pm_g9648.t1	UP_Pm_interaction	PF06963(Ferroportin1 (FPN1))	IPR009716(Ferroporti-1)	#N/A	TMHMM;TMhelixRegion of a membrane-bound protein predicted to be embedded in the membrane.;	#N/A	7.94713	10.6816	16.4994	11.7094	2.52173	21.806	27.0153	34.2245	27.682	3.60037	-1.07486	0.0145999
Pm_g9647.t1	#N/A	PF02771(Acyl-CoA dehydrogenase, N-terminal domain)PF00441(Acyl-CoA dehydrogenase, C-terminal domain)PF02770(Acyl-CoA dehydrogenase, middle domain)	IPR013786(Acyl-CoA dehydrogenase/oxidase, N-terminal)IPR009075(Acyl-CoA dehydrogenase/oxidase C-terminal)IPR006089(Acyl-CoA dehydrogenase, conserved site)IPR009100(Acyl-CoA dehydrogenase/oxidase, N-terminal and middle domain superfamily)IPR037069(Acyl-CoA dehydrogenase/oxidase, N-terminal domain superfamily)IPR036250(Acyl-CoA dehydrogenase-like, C-terminal)IPR006091(Acyl-CoA oxidase/dehydrogenase…	#N/A	#N/A	#N/A	96.9799	83.0757	105.791	95.2823	6.61212	98.2167	109.453	105.233	104.301	3.27693	-0.0719552	0.846798
Pm_g9646.t1	#N/A	#N/A	#N/A	#N/A	#N/A	#N/A	6.00262	7.01299	2.5423	5.18597	1.35363	10.043	9.81018	11.0066	10.2866	0.366234	-0.841936	0.0932968
Pm_g9645.t1	#N/A	PF03030(Inorganic H+ pyrophosphatase)	IPR004131(Pyrophosphate-energised proton pump)	#N/A	TMHMM;TMhelixRegion of a membrane-bound protein predicted to be embedded in the membrane.;	#N/A	68.4365	58.1234	69.9365	65.4988	3.71304	47.5844	39.5023	49.8939	45.6602	3.15032	0.569272	0.0160562
Pm_g9644.t1	#N/A	#N/A	#N/A	#N/A	#N/A	#N/A	0	0	0	0	0	0	0	0	0	0	NA	NA
Pm_g9643.t1	#N/A	#N/A	#N/A	#N/A	#N/A	#N/A	0	0	0	0	0	0	0	0	0	0	NA	NA
Pm_g9642.t1	#N/A	#N/A	#N/A	#N/A	#N/A	#N/A	0	0	0	0	0	0	0	0	0	0	NA	NA
Pm_g9641.t1	#N/A	#N/A	#N/A	#N/A	#N/A	#N/A	0	0	0	0	0	0	0	0	0	0	NA	NA
Pm_g9640.t1	#N/A	#N/A	#N/A	#N/A	#N/A	#N/A	0	0	0	0	0	0	0	0	0	0	NA	NA
Pm_g964.t1	#N/A	#N/A	IPR013032(EGF-like, conserved site)IPR001846(von Willebrand factor, type D domain)	SignalP_EUK	#N/A	#N/A	0	0	0	0	0	0	0	0	0	0	NA	NA
Pm_g9639.t1	#N/A	#N/A	#N/A	#N/A	#N/A	#N/A	0	0	0	0	0	0	0	0	0	0	NA	NA
Pm_g9638.t1	#N/A	#N/A	IPR024445(ISXO2-like transposase domain)	#N/A	#N/A	#N/A	0	0	0.0604621	0.020154	0.020154	0	0	0	0	0	0.0369382	NA
Pm_g9637.t1	#N/A	PF03732(Retrotransposon gag protein)	IPR005162(Retrotransposon gag domain)IPR032567(LDOC1-related)IPR001878(Zinc finger, CCHC-type)IPR036875(Zinc finger, CCHC-type superfamily)	#N/A	#N/A	#N/A	0	0	0	0	0	0	0	0	0	0	NA	NA
Pm_g9636.t1	#N/A	PF17919(RNase H-like domain found in reverse transcriptase)PF00078(Reverse transcriptase (RNA-dependent DNA polymerase))	IPR000477(Reverse transcriptase domain)IPR021109(Aspartic peptidase domain superfamily)IPR041577(Reverse transcriptase/retrotransposon-derived protein, RNase H-like domain)	#N/A	#N/A	#N/A	0	0	0	0	0	0	0	0	0	0	NA	NA
Pm_g9635.t1	#N/A	#N/A	#N/A	#N/A	#N/A	#N/A	0	0	0	0	0	0	0	0	0	0	NA	NA
Pm_g9634.t1	#N/A	PF01061(ABC-2 type transporter)PF00005(ABC transporter)	IPR003439(ABC transporter-like)IPR013525(ABC-2 type transporter)IPR027417(P-loop containing nucleoside triphosphate hydrolase)IPR017871(ABC transporter, conserved site)	#N/A	TMHMM;TMhelixRegion of a membrane-bound protein predicted to be embedded in the membrane.;	#N/A	0	0	0	0	0	0	0	0	0	0	NA	NA
Pm_g9633.t1	#N/A	PF07690(Major Facilitator Superfamily)	IPR036259(MFS transporter superfamily)IPR020846(Major facilitator superfamily domain)IPR011701(Major facilitator superfamily)	SignalP_EUK	TMHMM;TMhelixRegion of a membrane-bound protein predicted to be embedded in the membrane.;	#N/A	51.9768	48.6677	35.9668	45.5371	4.87955	50.8592	50.5109	35.5735	45.6479	5.0382	0.0472595	0.928735
Pm_g9632.t1	#N/A	PF01112(Asparaginase)	IPR000246(Peptidase T2, asparaginase 2)IPR029055(Nucleophile aminohydrolases, N-terminal)	#N/A	#N/A	#N/A	10.8112	8.94225	10.9151	10.2228	0.640995	10.2839	10.5457	12.5878	11.1391	0.728277	-0.0615213	0.891926
Pm_g9631.t1	#N/A	PF00149(Calcineurin-like phosphoesterase)	IPR006186(Serine/threonine-specific protein phosphatase/bis(5-nucleosyl)-tetraphosphatase)IPR029052(Metallo-dependent phosphatase-like)IPR004843(Calcineurin-like phosphoesterase domain, ApaH type)	#N/A	#N/A	#N/A	179.148	165.316	211.037	185.167	13.5375	155.885	128.549	174.652	153.029	13.3853	0.329061	0.245289
Pm_g9630.t1	#N/A	PF13516(Leucine Rich repeat)	IPR001611(Leucine-rich repeat)IPR032675(Leucine-rich repeat domain superfamily)	#N/A	#N/A	#N/A	0	0.0209097	0.251926	0.0909451	0.0807163	0	0	0.0340214	0.0113405	0.0113405	0.563782	0.492897
Pm_g963.t1	#N/A	#N/A	IPR013032(EGF-like, conserved site)IPR001846(von Willebrand factor, type D domain)	SignalP_EUK	#N/A	#N/A	0	0	0	0	0	0	0	0	0	0	NA	NA
Pm_g9629.t1	#N/A	PF00919(Uncharacterized protein family UPF0004)PF04055(Radical SAM superfamily)	IPR013848(Methylthiotransferase, N-terminal)IPR023404(Radical SAM, alpha/beta horseshoe)IPR020612(Methylthiotransferase, conserved site)IPR005839(Methylthiotransferase)IPR038135(Methylthiotransferase, N-terminal domain superfamily)IPR006466(MiaB-like tRNA modifying enzyme, archaeal-type)IPR007197(Radical SAM)IPR006638(Elp3/MiaB/NifB)	#N/A	TMHMM;TMhelixRegion of a membrane-bound protein predicted to be embedded in the membrane.;	#N/A	13.2139	20.0318	24.9534	19.3997	3.4036	17.4022	14.7545	26.1315	19.4294	3.4371	0.0606304	0.920187
Pm_g9628.t1	#N/A	PF10585(Ubiquitin-activating enzyme active site)PF00899(ThiF family)PF16191(Ubiquitin-activating enzyme E1 four-helix bundle)PF16190(Ubiquitin-activating enzyme E1 FCCH domain)	IPR019572(Ubiquitin-activating enzyme, catalytic cysteine domain)IPR042449(Ubiquitin-activating enzyme E1, inactive adenylation domain, subdomain 1)IPR000594(THIF-type NAD/FAD binding fold)IPR000011(Ubiquitin/SUMO-activating enzyme E1)IPR042063(Ubiquitin-activating enzyme E1, SCCH domain)IPR032420(Ubiquitin-activating enzyme E1, four-helix bundle)IPR018075(Ubiquitin-activating enzyme E1)IPR035985…	#N/A	#N/A	#N/A	64.0707	65.1634	63.5226	64.2522	0.482278	79.0023	100.8	108.062	95.955	8.73174	-0.507947	0.0426603
Pm_g9627.t1	#N/A	PF12796(Ankyrin repeats (3 copies))PF00063(Myosin head (motor domain))PF01363(FYVE zinc finger)	IPR027417(P-loop containing nucleoside triphosphate hydrolase)IPR001609(Myosin head, motor domain)IPR020683(Ankyrin repeat-containing domain)IPR002110(Ankyrin repeat)IPR036770(Ankyrin repeat-containing domain superfamily)IPR011011(Zinc finger, FYVE/PHD-type)IPR017455(Zinc finger, FYVE-related)IPR013083(Zinc finger, RING/FYVE/PHD-type)IPR000306(FYVE zinc finger)IPR036961(Kinesin motor domain super…	#N/A	#N/A	#N/A	18.6758	22.2397	17.3705	19.4287	1.45515	26.1318	37.2395	20.0356	27.8023	5.0361	-0.446187	0.247558
Pm_g9626.t1	#N/A	PF00787(PX domain)	IPR001683(Phox homologous domain)IPR036871(PX domain superfamily)	#N/A	#N/A	#N/A	54.4864	62.5242	58.8052	58.6053	2.32248	53.3276	56.5402	60.5746	56.8141	2.09653	0.100423	0.809243
Pm_g9625.t1	#N/A	#N/A	#N/A	#N/A	TMHMM;TMhelixRegion of a membrane-bound protein predicted to be embedded in the membrane.;	#N/A	28.1495	38.1991	32.018	32.7889	2.92658	37.5094	46.0052	41.604	41.7062	2.45305	-0.282238	0.394778
Pm_g9624.t1	#N/A	PF00782(Dual specificity phosphatase, catalytic domain)	IPR016130(Protein-tyrosine phosphatase, active site)IPR000387(Tyrosine specific protein phosphatases domain)IPR029021(Protein-tyrosine phosphatase-like)IPR020422(Dual specificity protein phosphatase domain)IPR029006(ADF-H/Gelsolin-like domain superfamily)IPR000340(Dual specificity phosphatase, catalytic domain)IPR020417(Atypical dual specificity phosphatase)	#N/A	#N/A	#N/A	17.4509	18.7644	11.3361	15.8505	2.28881	22.4494	24.8444	37.3155	28.2031	4.60835	-0.722959	0.0679662
Pm_g9623.t1	#N/A	PF02089(Palmitoyl protein thioesterase)	IPR029058(Alpha/Beta hydrolase fold)IPR030294(Palmitoyl-protein thioesterase 1)IPR002472(Palmitoyl protein thioesterase)	#N/A	TMHMM;TMhelixRegion of a membrane-bound protein predicted to be embedded in the membrane.;	#N/A	98.541	81.64	100.376	93.5189	5.96306	94.1337	83.3693	83.2246	86.9092	3.61249	0.160466	0.616137
Pm_g9622.t1	#N/A	PF00160(Cyclophilin type peptidyl-prolyl cis-trans isomerase/CLD)	IPR002130(Cyclophilin-type peptidyl-prolyl cis-trans isomerase domain)IPR024936(Cyclophilin-type peptidyl-prolyl cis-trans isomerase)IPR029000(Cyclophilin-like domain superfamily)	#N/A	#N/A	#N/A	56.9284	51.0459	55.393	54.4558	1.76163	50.4051	56.515	80.8511	62.5904	9.29916	-0.132973	0.759134
Pm_g9621.t1	UP_Pm_interaction	PF00463(Isocitrate lyase family)	IPR006254(Isocitrate lyase)IPR040442(Pyruvate kinase-like domain superfamily)IPR018523(Isocitrate lyase/phosphorylmutase, conserved site)IPR015813(Pyruvate/Phosphoenolpyruvate kinase-like domain superfamily)	#N/A	#N/A	#N/A	74.9357	65.4515	115.316	85.2345	15.2881	353.823	671.138	679.751	568.237	107.236	-2.52743	3.96561e-16
Pm_g9620.t1	#N/A	PF02204(Vacuolar sorting protein 9 (VPS9) domain)PF00169(PH domain)PF00595(PDZ domain)	IPR003123(VPS9 domain)IPR001849(Pleckstrin homology domain)IPR011993(PH-like domain superfamily)IPR036034(PDZ superfamily)IPR037191(VPS9 domain superfamily)IPR001478(PDZ domain)	#N/A	#N/A	#N/A	10.6881	8.98393	10.3514	10.0078	0.521082	12.6337	8.1667	8.03256	9.61098	1.51184	0.113739	0.819063
Pm_g9619.t1	#N/A	PF00168(C2 domain)	IPR000008(C2 domain)IPR035892(C2 domain superfamily)	#N/A	#N/A	#N/A	28.16	21.3437	21.4556	23.6531	2.25366	12.6106	12.154	13.6656	12.8101	0.447618	0.912167	0.000772675
Pm_g9618.t1	#N/A	PF16363(GDP-mannose 4,6 dehydratase)	IPR036291(NAD(P)-binding domain superfamily)IPR006368(GDP-mannose 4,6-dehydratase)IPR016040(NAD(P)-binding domain)	#N/A	#N/A	#N/A	4.70205	3.11137	3.84477	3.88606	0.459655	4.84124	3.48055	7.20415	5.17532	1.08781	-0.309659	0.626555
Pm_g9617.t1	#N/A	PF00478(IMP dehydrogenase / GMP reductase domain)PF00571(CBS domain)	IPR005990(Inosine-5'-monophosphate dehydrogenase)IPR001093(IMP dehydrogenase/GMP reductase)IPR000644(CBS domain)IPR013785(Aldolase-type TIM barrel)IPR015875(IMP dehydrogenase / GMP reductase, conserved site)	#N/A	#N/A	#N/A	34.6116	29.7329	49.982	38.1088	6.10137	50.5724	42.0227	76.6845	56.4265	10.4254	-0.474615	0.228617
Pm_g9616.t1	#N/A	PF07714(Protein tyrosine kinase)	IPR011009(Protein kinase-like domain superfamily)IPR017441(Protein kinase, ATP binding site)IPR008271(Serine/threonine-protein kinase, active site)IPR001245(Serine-threonine/tyrosine-protein kinase, catalytic domain)IPR000719(Protein kinase domain)	#N/A	TMHMM;TMhelixRegion of a membrane-bound protein predicted to be embedded in the membrane.;	#N/A	13.4958	13.1261	14.936	13.8526	0.552114	23.1018	18.5495	21.6307	21.094	1.34124	-0.531002	0.0397424
Pm_g9610.t1	#N/A	PF00248(Aldo/keto reductase family)	IPR036812(NADP-dependent oxidoreductase domain superfamily)IPR020471(Aldo/keto reductase)IPR018170(Aldo/keto reductase, conserved site)IPR023210(NADP-dependent oxidoreductase domain)	#N/A	#N/A	#N/A	164.91	171.237	191.815	175.987	8.12183	138.007	107.315	198.853	148.058	26.8984	0.304386	0.400381
Pm_g9609.t1	#N/A	PF00520(Ion transport protein)PF13499(EF-hand domain pair)	IPR005821(Ion transport domain)IPR002048(EF-hand domain)IPR018247(EF-Hand 1, calcium-binding site)IPR027359(Voltage-dependent channel domain superfamily)IPR011992(EF-hand domain pair)	#N/A	TMHMM;TMhelixRegion of a membrane-bound protein predicted to be embedded in the membrane.;	#N/A	9.32935	14.3944	9.11834	10.9474	1.72459	14.5283	10.3211	13.4004	12.75	1.25731	-0.148279	0.767855
Pm_g9608.t1	#N/A	#N/A	IPR027267(AH/BAR domain superfamily)	#N/A	#N/A	#N/A	9.11137	3.35955	4.81344	5.76146	1.72674	6.7589	7.92265	5.61392	6.76516	0.666481	-0.162719	0.841766
Pm_g9607.t1	#N/A	PF04427(Brix domain)	IPR026532(Ribosome biogenesis protein BRX1)IPR007109(Brix domain)	#N/A	#N/A	#N/A	28.0249	25.7386	35.6184	29.7939	2.98609	40.7726	26.4699	42.1304	36.4576	5.00923	-0.214638	0.618294
Pm_g9606.t1	#N/A	#N/A	#N/A	#N/A	#N/A	#N/A	5.86816	6.34719	2.84898	5.02144	1.095	2.11465	12.0397	1.51871	5.22435	3.412	-0.0322033	0.980167
Pm_g9605.t1	#N/A	PF06110(Eukaryotic protein of unknown function (DUF953))	IPR036249(Thioredoxin-like superfamily)IPR010357(Domain of unknown function DUF953, thioredoxin-like)	#N/A	TMHMM;TMhelixRegion of a membrane-bound protein predicted to be embedded in the membrane.;	#N/A	12.72	13.4211	17.9849	14.7087	1.65055	26.3022	26.524	27.8723	26.8995	0.490607	-0.779265	0.00913319
Pm_g9604.t1	#N/A	PF06110(Eukaryotic protein of unknown function (DUF953))	IPR010357(Domain of unknown function DUF953, thioredoxin-like)	#N/A	TMHMM;TMhelixRegion of a membrane-bound protein predicted to be embedded in the membrane.;	#N/A	12.1208	13.2665	16.0359	13.8078	1.16213	19.2305	12.4047	12.7263	14.7872	2.22361	-0.0351461	0.949294
Pm_g9603.t1	#N/A	PF01535(PPR repeat)	IPR002885(Pentatricopeptide repeat)IPR011990(Tetratricopeptide-like helical domain superfamily)	#N/A	#N/A	#N/A	4.01634	5.7933	4.52311	4.77758	0.528509	4.2613	3.02263	5.99839	4.42744	0.863037	0.167678	0.790585
Pm_g9602.t1	#N/A	PF12697(Alpha/beta hydrolase family)	IPR029058(Alpha/Beta hydrolase fold)IPR000073(Alpha/beta hydrolase fold-1)	#N/A	#N/A	#N/A	0.175778	0.0726955	0.175171	0.141215	0.03426	0	0.275785	0.11828	0.131355	0.0798803	0.0311833	NA
Pm_g9601.t1	#N/A	PF12697(Alpha/beta hydrolase family)	IPR000073(Alpha/beta hydrolase fold-1)IPR029058(Alpha/Beta hydrolase fold)	#N/A	#N/A	#N/A	0	0	0	0	0	0	0	0	0	0	NA	NA
Pm_g9600.t1	#N/A	PF12697(Alpha/beta hydrolase family)	IPR029058(Alpha/Beta hydrolase fold)IPR000073(Alpha/beta hydrolase fold-1)	#N/A	#N/A	#N/A	37.7051	44.9094	69.8452	50.8199	9.73732	47.7365	43.7068	38.4454	43.2962	2.68994	0.273942	0.520487
Pm_g96.t1	#N/A	#N/A	#N/A	#N/A	#N/A	#N/A	3.25214	3.42968	4.15917	3.61366	0.277526	6.31175	5.86779	5.58029	5.91994	0.21276	-0.599253	0.215293
Pm_g9599.t1	#N/A	PF12697(Alpha/beta hydrolase family)	IPR029058(Alpha/Beta hydrolase fold)IPR000073(Alpha/beta hydrolase fold-1)	#N/A	#N/A	#N/A	37.4761	20.4096	27.9191	28.6016	4.93846	30.9984	25.9856	35.0211	30.6683	2.61355	-0.0362902	0.949294
Pm_g9598.t1	DW_Pm_interaction	PF12697(Alpha/beta hydrolase family)	IPR029058(Alpha/Beta hydrolase fold)IPR000073(Alpha/beta hydrolase fold-1)	#N/A	#N/A	#N/A	101.196	90.7321	97.4999	96.4761	3.06384	26.0345	27.5845	11.0838	21.5676	5.26097	2.0644	1.09567e-09
Pm_g9597.t1	#N/A	PF12697(Alpha/beta hydrolase family)	IPR029058(Alpha/Beta hydrolase fold)IPR000073(Alpha/beta hydrolase fold-1)	#N/A	#N/A	#N/A	1.82604	1.96348	3.57881	2.45611	0.56275	0.488824	0.954984	0.73724	0.727016	0.134666	1.37004	0.0501944
Pm_g9596.t1	#N/A	PF02637(GatB domain)PF02934(GatB/GatE catalytic domain)	IPR014746(Glutamine synthetase/guanido kinase, catalytic domain)IPR003789(Aspartyl/glutamyl-tRNA amidotransferase subunit B-like)IPR018027(Asn/Gln amidotransferase)IPR017959(Aspartyl/glutamyl-tRNA(Asn/Gln) amidotransferase, subunit B /E)IPR023168(Aspartyl/glutamyl-tRNA(Asn/Gln) amidotransferase, C-terminal, domain 2)IPR004413(Aspartyl/glutamyl-tRNA(Asn/Gln) amidotransferase, B subunit)IPR042114(A…	#N/A	#N/A	#N/A	6.43704	3.9516	4.37677	4.9218	0.767494	9.35628	8.25832	14.551	10.7219	1.94061	-0.987107	0.0130253
Pm_g9595.t1	#N/A	PF00179(Ubiquitin-conjugating enzyme)	IPR016135(Ubiquitin-conjugating enzyme/RWD-like)IPR000608(Ubiquitin-conjugating enzyme E2)	#N/A	TMHMM;TMhelixRegion of a membrane-bound protein predicted to be embedded in the membrane.;	#N/A	57.4631	56.6202	70.4885	61.5239	4.48887	56.8742	56.212	56.9518	56.6793	0.23474	0.172301	0.596407
Pm_g9594.t1	#N/A	#N/A	#N/A	#N/A	#N/A	#N/A	0	0	0	0	0	0	0	0	0	0	NA	NA
Pm_g9593.t1	#N/A	#N/A	#N/A	#N/A	TMHMM;TMhelixRegion of a membrane-bound protein predicted to be embedded in the membrane.;	#N/A	0	0	0	0	0	0	0	0	0	0	NA	NA
Pm_g9592.t1	#N/A	#N/A	#N/A	#N/A	TMHMM;TMhelixRegion of a membrane-bound protein predicted to be embedded in the membrane.;	#N/A	0.0826129	0.0683316	0.192098	0.114347	0.0390932	0.165864	0.25923	0	0.141698	0.0758025	-0.109542	0.929778
Pm_g9591.t1	#N/A	PF00069(Protein kinase domain)	IPR000719(Protein kinase domain)IPR011009(Protein kinase-like domain superfamily)IPR011011(Zinc finger, FYVE/PHD-type)IPR013083(Zinc finger, RING/FYVE/PHD-type)IPR017455(Zinc finger, FYVE-related)IPR000961(AGC-kinase, C-terminal)IPR008271(Serine/threonine-protein kinase, active site)	#N/A	#N/A	#N/A	31.347	41.705	36.8775	36.6432	2.9924	68.8339	63.2866	67.1004	66.407	1.63847	-0.780128	0.000483096
Pm_g9590.t1	#N/A	PF00180(Isocitrate/isopropylmalate dehydrogenase)	IPR004790(Isocitrate dehydrogenase NADP-dependent)IPR024084(Isopropylmalate dehydrogenase-like domain)IPR019818(Isocitrate/isopropylmalate dehydrogenase, conserved site)	#N/A	#N/A	#N/A	310.795	269.441	352.417	310.884	23.9532	281.895	240.396	403.519	308.603	48.9464	0.0730619	0.874565
Pm_g959.t1	#N/A	PF05057(Putative serine esterase (DUF676))	IPR029058(Alpha/Beta hydrolase fold)IPR007751(Domain of unknown function DUF676, lipase-like)	#N/A	TMHMM;TMhelixRegion of a membrane-bound protein predicted to be embedded in the membrane.;	#N/A	0	0	0.130162	0.0433872	0.0433872	0	0.153693	0.131833	0.0951752	0.0480042	-0.197299	NA
Pm_g9589.t1	#N/A	PF00027(Cyclic nucleotide-binding domain)	IPR000595(Cyclic nucleotide-binding domain)IPR014710(RmlC-like jelly roll fold)IPR018488(Cyclic nucleotide-binding, conserved site)IPR018490(Cyclic nucleotide-binding-like)	#N/A	#N/A	#N/A	0.103342	0.284924	0.137313	0.175193	0.0557349	0.645499	0.324275	0.417229	0.462334	0.0954325	-0.879596	0.312142
Pm_g9588.t1	#N/A	PF00010(Helix-loop-helix DNA-binding domain)	IPR011598(Myc-type, basic helix-loop-helix (bHLH) domain)IPR036638(Helix-loop-helix DNA-binding domain superfamily)	#N/A	#N/A	#N/A	5.55508	5.21429	4.31261	5.02733	0.370653	12.7822	6.59383	9.57596	9.65065	1.78681	-0.814864	0.0525561
Pm_g9587.t1	#N/A	PF02229(Transcriptional Coactivator p15 (PC4))	IPR009044(ssDNA-binding transcriptional regulator)IPR003173(Transcriptional coactivator p15 (PC4))	#N/A	#N/A	#N/A	7.24257	5.85123	7.60921	6.901	0.535451	6.98873	7.48736	15.4138	9.9633	2.72905	-0.419501	0.445999
Pm_g9586.t1	#N/A	PF00319(SRF-type transcription factor (DNA-binding and dimerisation domain))	IPR036879(Transcription factor, MADS-box superfamily)IPR002100(Transcription factor, MADS-box)	#N/A	#N/A	#N/A	4.64825	5.50007	5.23267	5.127	0.251511	8.4683	8.98101	7.03752	8.16227	0.581528	-0.581354	0.1492
Pm_g9585.t1	#N/A	#N/A	IPR036441(Dehydroquinase, class II superfamily)	#N/A	#N/A	#N/A	7.47911	8.22215	10.9441	8.88177	1.05322	7.47631	8.02091	14.015	9.8374	2.0947	-0.0719602	0.918639
Pm_g9584.t1	#N/A	PF00106(short chain dehydrogenase)	IPR002347(Short-chain dehydrogenase/reductase SDR)IPR036291(NAD(P)-binding domain superfamily)IPR020904(Short-chain dehydrogenase/reductase, conserved site)	#N/A	#N/A	#N/A	33.318	27.0169	32.5724	30.9691	1.98779	31.3659	35.5341	38.4964	35.1321	2.0682	-0.120206	0.753122
Pm_g9583.t1	#N/A	PF01363(FYVE zinc finger)	IPR029016(GAF-like domain superfamily)IPR013083(Zinc finger, RING/FYVE/PHD-type)IPR011011(Zinc finger, FYVE/PHD-type)IPR000306(FYVE zinc finger)IPR017455(Zinc finger, FYVE-related)	#N/A	#N/A	#N/A	15.5382	17.0726	16.9061	16.5056	0.486106	16.876	16.1835	20.2909	17.7834	1.26955	-0.0446044	0.913348
Pm_g9582.t1	#N/A	PF06203(CCT motif)	IPR010402(CCT domain)	#N/A	#N/A	#N/A	21.5066	26.883	40.7375	29.709	5.72848	48.5161	43.916	65.3665	52.5995	6.52014	-0.723056	0.0412025
Pm_g9581.t1	#N/A	PF05347(Complex 1 protein (LYR family))	IPR008011(Complex 1 LYR protein)	#N/A	#N/A	#N/A	53.3146	58.7975	68.3317	60.1479	4.38734	40.1404	30.9031	43.6481	38.2305	3.80105	0.69084	0.0304998
Pm_g9580.t1	#N/A	PF00929(Exonuclease)PF00642(Zinc finger C-x8-C-x5-C-x3-H type (and similar))PF14608(RNA-binding, Nab2-type zinc finger)	IPR000571(Zinc finger, CCCH-type)IPR036855(Zinc finger, CCCH-type superfamily)IPR013520(Exonuclease, RNase T/DNA polymerase III)IPR036397(Ribonuclease H superfamily)IPR012337(Ribonuclease H-like superfamily)	#N/A	#N/A	#N/A	85.2625	97.8942	105.394	96.1837	5.87419	111.61	92.5183	81.4078	95.1788	8.81967	0.0704037	0.86465
Pm_g958.t1	UP_Pm_interaction	PF01207(Dihydrouridine synthase (Dus))	IPR013785(Aldolase-type TIM barrel)IPR001269(tRNA-dihydrouridine synthase)IPR018517(tRNA-dihydrouridine synthase, conserved site)	#N/A	#N/A	#N/A	6.23641	6.87776	6.80676	6.64031	0.202988	17.2909	26.7911	25.1787	23.0869	2.93514	-1.65638	4.22662e-08
Pm_g9579.t1	#N/A	PF13855(Leucine rich repeat)	IPR001611(Leucine-rich repeat)IPR003591(Leucine-rich repeat, typical subtype)IPR032675(Leucine-rich repeat domain superfamily)	#N/A	#N/A	#N/A	1.11191	0.888517	0.838877	0.946434	0.083969	2.82519	5.99248	3.65222	4.15663	0.948464	-1.91941	8.29178e-07
Pm_g9578.t1	#N/A	PF00069(Protein kinase domain)	IPR017441(Protein kinase, ATP binding site)IPR008271(Serine/threonine-protein kinase, active site)IPR000719(Protein kinase domain)IPR011009(Protein kinase-like domain superfamily)	#N/A	#N/A	#N/A	0	0	0	0	0	0	0	0	0	0	NA	NA
Pm_g9577.t1	#N/A	PF00397(WW domain)PF08613(Cyclin)	IPR001202(WW domain)IPR036020(WW domain superfamily)IPR036915(Cyclin-like superfamily)IPR013922(Cyclin PHO80-like)	#N/A	#N/A	#N/A	21.6245	19.5179	9.37163	16.838	3.78239	23.3644	25.9274	21.7889	23.6936	1.20597	-0.409783	0.366002
Pm_g9577.t2	#N/A	PF00397(WW domain)	IPR001202(WW domain)IPR036020(WW domain superfamily)	#N/A	#N/A	#N/A	0	0	0	0	0	0	0	0	0	0	NA	NA
Pm_g9576.t1	#N/A	PF08238(Sel1 repeat)	IPR040239(Beta-lactamase HcpB-like)IPR006597(Sel1-like repeat)IPR011990(Tetratricopeptide-like helical domain superfamily)	#N/A	#N/A	#N/A	21.4951	31.9218	29.616	27.6776	3.16212	23.8667	18.3952	21.3672	21.2097	1.58144	0.426922	0.260364
Pm_g9575.t1	#N/A	#N/A	IPR013087(Zinc finger C2H2-type)	#N/A	#N/A	#N/A	8.52372	10.4264	7.33779	8.76263	0.899569	9.21278	11.9292	4.7931	8.64502	2.07948	0.0590485	0.931407
Pm_g9574.t1	#N/A	#N/A	IPR000048(IQ motif, EF-hand binding site)	#N/A	#N/A	#N/A	1.86425	2.56996	1.56882	2.00101	0.296984	2.93887	2.9899	3.06642	2.9984	0.0370648	-0.481819	0.360296
Pm_g9573.t1	#N/A	#N/A	IPR038799(Leucine-, glutamate- and lysine-rich protein 1)	#N/A	#N/A	#N/A	0	0.0356808	0.0859783	0.040553	0.0249391	0	0.135362	0	0.0451208	0.0451208	-0.02411	NA
Pm_g9572.t1	#N/A	#N/A	#N/A	#N/A	#N/A	#N/A	2.35103	0.555601	0.669402	1.19201	0.580439	8.54133	1.75649	0	3.43261	2.6042	-0.657097	0.508626
Pm_g9571.t1	#N/A	PF00106(short chain dehydrogenase)	IPR036291(NAD(P)-binding domain superfamily)IPR002347(Short-chain dehydrogenase/reductase SDR)	#N/A	#N/A	#N/A	22.9607	35.0534	36.1883	31.4008	4.23275	29.2612	23.1218	33.6944	28.6925	3.06527	0.186726	0.694062
Pm_g9570.t1	#N/A	PF02815(MIR domain)	IPR016093(MIR motif)IPR036300(Mir domain superfamily)	SignalP_EUK	#N/A	#N/A	75.6938	74.5813	85.2022	78.4925	3.37022	59.3574	46.6744	75.9357	60.6558	8.47191	0.423527	0.174552
Pm_g957.t1	#N/A	PF00856(SET domain)PF17907(AWS domain)PF00069(Protein kinase domain)	IPR003616(Post-SET domain)IPR000719(Protein kinase domain)IPR001214(SET domain)IPR006560(AWS domain)IPR011009(Protein kinase-like domain superfamily)IPR035979(RNA-binding domain superfamily)IPR036915(Cyclin-like superfamily)	#N/A	#N/A	#N/A	20.5268	21.5464	17.64	19.9044	1.16984	24.8901	21.0057	26.1175	24.0045	1.54066	-0.203341	0.501774
Pm_g9569.t1	#N/A	#N/A	#N/A	#N/A	#N/A	#N/A	15.6735	18.8164	15.9466	16.8122	1.00519	21.4582	23.8883	23.6244	22.9903	0.769815	-0.38047	0.258163
Pm_g9568.t1	#N/A	#N/A	IPR001478(PDZ domain)IPR036034(PDZ superfamily)	#N/A	#N/A	#N/A	9.50977	14.6829	17.2691	13.8206	2.28103	16.5473	9.94686	17.0642	14.5194	2.29115	0.00164811	0.998503
Pm_g9567.t1	#N/A	PF17846(Xrn1 helical domain)PF03159(XRN 5'-3' exonuclease N-terminus)	IPR041412(Xrn1, helical domain)IPR004859(Putative 5-3 exonuclease)IPR027073(5'-3' exoribonuclease)IPR017151(5'-3' exoribonuclease type 2)	#N/A	#N/A	#N/A	35.0947	31.6935	39.809	35.5324	2.35296	44.1589	45.8775	47.6344	45.8903	1.00331	-0.304114	0.247264
Pm_g9566.t1	#N/A	#N/A	#N/A	#N/A	#N/A	#N/A	8.07362	8.32866	8.73882	8.38037	0.193759	10.8064	6.35725	15.8708	11.0115	2.74824	-0.293078	0.613558
Pm_g9565.t1	#N/A	PF00076(RNA recognition motif. (a.k.a. RRM, RBD, or RNP domain))	IPR000504(RNA recognition motif domain)IPR012677(Nucleotide-binding alpha-beta plait domain superfamily)IPR035979(RNA-binding domain superfamily)	#N/A	#N/A	#N/A	20.0673	21.4801	26.9778	22.8417	2.10783	23.8578	32.3488	34.314	30.1735	3.20843	-0.32789	0.409579
Pm_g9564.t1	#N/A	PF14825(Domain of unknown function (DUF4483))	IPR029147(Cilia- and flagella-associated protein 77)	#N/A	#N/A	#N/A	0.776486	1.17747	0.687826	0.880593	0.150627	5.543	1.21826	2.78663	3.18263	1.26405	-1.2685	0.0978811
Pm_g9563.t1	#N/A	PF13015(Glucosidase II beta subunit-like protein)PF12999(Glucosidase II beta subunit-like)	IPR036607(Glucosidase 2 subunit beta-like)IPR026874(Glucosidase 2 subunit beta)IPR039794(Glucosidase II beta subunit-like)IPR009011(Mannose-6-phosphate receptor binding domain superfamily)IPR028146(Glucosidase II beta subunit, N-terminal)	#N/A	#N/A	#N/A	24.4685	26.2844	27.4487	26.0672	0.867127	24.1603	22.6096	25.4918	24.0872	0.832832	0.170394	0.583896
Pm_g9562.t1	#N/A	PF00618(RasGEF N-terminal motif)PF00617(RasGEF domain)	IPR000651(Ras-like guanine nucleotide exchange factor, N-terminal)IPR001895(Ras guanine-nucleotide exchange factors catalytic domain)IPR008937(Ras-like guanine nucleotide exchange factor)IPR036964(Ras guanine-nucleotide exchange factor catalytic domain superfamily)IPR023578(Ras guanine nucleotide exchange factor domain superfamily)	#N/A	#N/A	#N/A	16.1572	18.3151	17.5475	17.3399	0.631505	25.2678	24.1676	24.3355	24.5903	0.34221	-0.434718	0.0927511
Pm_g9561.t1	#N/A	PF03588(Leucyl/phenylalanyl-tRNA protein transferase)	IPR004616(Leucyl/phenylalanyl-tRNA-protein transferase)IPR042203(Leucyl/phenylalanyl-tRNA-protein transferase, C-terminal)IPR016181(Acyl-CoA N-acyltransferase)	#N/A	#N/A	#N/A	42.071	35.2076	28.6629	35.3138	3.87094	30.916	32.7015	40.7433	34.7869	3.02244	0.0791036	0.869945
Pm_g9560.t1	#N/A	#N/A	#N/A	#N/A	#N/A	#N/A	197.745	156.582	89.0735	147.8	31.6766	102.338	111.322	75.1693	96.2764	10.8675	0.634473	0.112866
Pm_g956.t1	#N/A	PF06905(Fas apoptotic inhibitory molecule (FAIM1))	IPR038513(FAIM1 domain superfamily)IPR010695(Fas apoptotic inhibitory molecule 1)	#N/A	#N/A	#N/A	0	0.0516267	0	0.0172089	0.0172089	0.167087	0	0	0.0556957	0.0556957	-0.121147	NA
Pm_g9559.t1	#N/A	#N/A	#N/A	#N/A	#N/A	#N/A	36.9399	31.3935	38.2956	35.543	2.11134	43.4667	27.8107	49.167	40.1481	6.38443	-0.101254	0.854911
Pm_g9558.t1	#N/A	PF00400(WD domain, G-beta repeat)PF17120(Zinc-ribbon, C4HC2 type)	IPR017986(WD40-repeat-containing domain)IPR019775(WD40 repeat, conserved site)IPR001680(WD40 repeat)IPR037590(GATOR complex protein WDR24)IPR036322(WD40-repeat-containing domain superfamily)IPR015943(WD40/YVTN repeat-like-containing domain superfamily)IPR020472(G-protein beta WD-40 repeat)	#N/A	#N/A	#N/A	19.0195	20.5385	15.479	18.3457	1.49892	17.1837	20.5016	17.633	18.4394	1.03921	0.0449538	0.924724
Pm_g9557.t1	#N/A	PF14931(Intraflagellar transport complex B, subunit 20)	IPR028172(Intraflagellar transport protein 20)	#N/A	#N/A	#N/A	0	0	0	0	0	0	0	0	0	0	NA	NA
Pm_g9556.t1	#N/A	PF00179(Ubiquitin-conjugating enzyme)	IPR023313(Ubiquitin-conjugating enzyme, active site)IPR000608(Ubiquitin-conjugating enzyme E2)IPR016135(Ubiquitin-conjugating enzyme/RWD-like)	#N/A	#N/A	#N/A	110.557	105.446	124.76	113.588	5.77763	107.149	108.446	117.7	111.098	3.32219	0.0890461	0.804315
Pm_g9555.t1	#N/A	PF09445(RNA cap guanine-N2 methyltransferase)	IPR029063(S-adenosyl-L-methionine-dependent methyltransferase)IPR019012(RNA cap guanine-N2 methyltransferase)	#N/A	#N/A	#N/A	7.22587	7.74377	6.80435	7.258	0.271663	7.40095	6.76933	9.3017	7.82399	0.761018	-0.0426344	0.940489
Pm_g9554.t1	#N/A	PF08238(Sel1 repeat)	IPR006597(Sel1-like repeat)IPR011990(Tetratricopeptide-like helical domain superfamily)	#N/A	TMHMM;TMhelixRegion of a membrane-bound protein predicted to be embedded in the membrane.;	#N/A	3.86983	4.54315	4.43701	4.28333	0.209007	4.26072	3.65598	4.19998	4.0389	0.192257	0.137532	0.823803
Pm_g9553.t1	#N/A	PF09759(Spinocerebellar ataxia type 10 protein domain)	IPR019156(Ataxin-10 domain)IPR011989(Armadillo-like helical)IPR016024(Armadillo-type fold)	#N/A	#N/A	#N/A	11.8065	7.53003	9.8284	9.72164	1.23566	7.10808	8.38155	8.3593	7.94965	0.420831	0.328701	0.429654
Pm_g9552.t1	#N/A	PF00125(Core histone H2A/H2B/H3/H4)	IPR000164(Histone H3/CENP-A)IPR009072(Histone-fold)IPR007125(Histone H2A/H2B/H3)	#N/A	#N/A	#N/A	281.299	228.924	296.882	269.035	20.5539	275.357	250.934	328.408	284.9	22.868	-0.0201632	0.963687
Pm_g9551.t1	#N/A	PF00112(Papain family cysteine protease)	IPR000668(Peptidase C1A, papain C-terminal)IPR025660(Cysteine peptidase, histidine active site)IPR038765(Papain-like cysteine peptidase superfamily)	SignalP_EUK	#N/A	#N/A	2.07335	3.4911	3.64042	3.06829	0.499336	0.396448	0.619612	0.298959	0.43834	0.0949047	2.21977	0.000215636
Pm_g9550.t1	#N/A	PF03456(uDENN domain)PF02141(DENN (AEX-3) domain)	IPR005113(uDENN domain)IPR037516(Tripartite DENN domain)IPR001194(cDENN domain)	#N/A	#N/A	#N/A	1.10637	0.873512	0.434336	0.804738	0.197022	2.15396	4.31326	0.338394	2.26854	1.14887	-1.05046	0.189427
Pm_g955.t1	#N/A	#N/A	#N/A	#N/A	#N/A	#N/A	4.0484	3.24391	5.46328	4.25187	0.648703	4.91071	1.85258	4.42674	3.73001	0.949054	0.226067	0.794861
Pm_g9549.t1	#N/A	PF00667(FAD binding domain)PF00175(Oxidoreductase NAD-binding domain)PF00258(Flavodoxin)	IPR039261(Ferredoxin-NADP reductase (FNR), nucleotide-binding domain)IPR023173(NADPH-cytochrome p450 reductase, FAD-binding, alpha-helical domain superfamily)IPR029039(Flavoprotein-like superfamily)IPR001709(Flavoprotein pyridine nucleotide cytochrome reductase)IPR017927(FAD-binding domain, ferredoxin reductase-type)IPR003097(Sulfite reductase [NADPH] flavoprotein alpha-component-like, FAD-bindin…	#N/A	#N/A	#N/A	44.2475	38.3602	46.8582	43.1553	2.51319	30.8764	31.0643	37.427	33.1226	2.1529	0.431591	0.0984879
Pm_g9548.t1	#N/A	PF14497(Glutathione S-transferase, C-terminal domain)PF02798(Glutathione S-transferase, N-terminal domain)	IPR004046(Glutathione S-transferase, C-terminal)IPR004045(Glutathione S-transferase, N-terminal)IPR036249(Thioredoxin-like superfamily)IPR010987(Glutathione S-transferase, C-terminal-like)IPR036282(Glutathione S-transferase, C-terminal domain superfamily)	#N/A	#N/A	#N/A	0	0	0	0	0	0	0	0	0	0	NA	NA
Pm_g9547.t1	#N/A	PF00005(ABC transporter)PF01061(ABC-2 type transporter)PF06422(CDR ABC transporter)	IPR003439(ABC transporter-like)IPR003593(AAA+ ATPase domain)IPR027417(P-loop containing nucleoside triphosphate hydrolase)IPR013525(ABC-2 type transporter)IPR010929(CDR ABC transporter)	#N/A	TMHMM;TMhelixRegion of a membrane-bound protein predicted to be embedded in the membrane.;	#N/A	0.0205479	0	0	0.00684931	0.00684931	0	0	0	0	0	0.0369382	NA
Pm_g9546.t1	#N/A	PF01369(Sec7 domain)	IPR035999(Sec7 domain superfamily)IPR023394(Sec7, C-terminal domain superfamily)IPR000904(Sec7 domain)	#N/A	#N/A	#N/A	21.663	25.4188	21.4767	22.8528	1.2841	16.296	20.7266	18.3059	18.4428	1.28084	0.349456	0.319902
Pm_g9545.t1	#N/A	#N/A	#N/A	#N/A	#N/A	#N/A	70.2225	70.5158	91.3606	77.3663	6.99767	131.134	154.721	171.27	152.375	11.6455	-0.893623	0.00024634
Pm_g9544.t1	#N/A	PF00069(Protein kinase domain)	IPR000719(Protein kinase domain)IPR008271(Serine/threonine-protein kinase, active site)IPR011009(Protein kinase-like domain superfamily)IPR032710(NTF2-like domain superfamily)IPR011993(PH-like domain superfamily)IPR001202(WW domain)	#N/A	#N/A	#N/A	26.8017	36.102	22.5055	28.4697	4.0126	30.9755	34.6624	26.715	30.7843	2.29619	-0.0557997	0.910392
Pm_g9543.t1	#N/A	PF01370(NAD dependent epimerase/dehydratase family)	IPR036291(NAD(P)-binding domain superfamily)IPR001509(NAD-dependent epimerase/dehydratase)	#N/A	#N/A	#N/A	216.093	198.131	255.521	223.248	16.9492	170.586	140.346	169.278	160.07	9.86914	0.52846	0.0289502
Pm_g9542.t1	#N/A	PF11380(Stealth protein CR2, conserved region 2)PF17102(Stealth protein CR3, conserved region 3)PF17101(Stealth protein CR1, conserved region 1)	IPR021520(Stealth protein CR2, conserved region 2)IPR031357(Stealth protein CR3, conserved region 3)IPR031358(Stealth protein CR1, conserved region 1)	SignalP_EUK	TMHMM;TMhelixRegion of a membrane-bound protein predicted to be embedded in the membrane.;	#N/A	19.8137	17.905	14.1852	17.3013	1.65262	17.258	28.5192	23.7995	23.1922	3.26499	-0.353	0.386627
Pm_g9541.t1	#N/A	PF17102(Stealth protein CR3, conserved region 3)PF11380(Stealth protein CR2, conserved region 2)PF17103(Stealth protein CR4, conserved region 4)PF17101(Stealth protein CR1, conserved region 1)	IPR031357(Stealth protein CR3, conserved region 3)IPR021520(Stealth protein CR2, conserved region 2)IPR031356(Stealth protein CR4, conserved region 4)IPR031358(Stealth protein CR1, conserved region 1)	#N/A	TMHMM;TMhelixRegion of a membrane-bound protein predicted to be embedded in the membrane.;	#N/A	145.88	122.006	52.5274	106.804	27.9999	74.7464	101.46	43.3583	73.1882	16.7906	0.540418	0.307355
Pm_g9540.t1	#N/A	PF00069(Protein kinase domain)	IPR017441(Protein kinase, ATP binding site)IPR011009(Protein kinase-like domain superfamily)IPR000719(Protein kinase domain)	#N/A	#N/A	#N/A	98.4523	94.604	97.0978	96.718	1.12701	91.5818	119.329	81.4156	97.4421	11.3301	0.0395715	0.928735
Pm_g954.t1	#N/A	PF00120(Glutamine synthetase, catalytic domain)PF03951(Glutamine synthetase, beta-Grasp domain)	IPR027303(Glutamine synthetase, glycine-rich site)IPR036651(Glutamine synthetase, N-terminal domain superfamily)IPR027302(Glutamine synthetase, N-terminal conserved site)IPR008146(Glutamine synthetase, catalytic domain)IPR008147(Glutamine synthetase, beta-Grasp domain)IPR014746(Glutamine synthetase/guanido kinase, catalytic domain)	#N/A	#N/A	#N/A	278.025	288.171	480.623	348.94	65.9069	314.013	326.413	378.406	339.61	19.7252	0.0934956	0.844636
Pm_g9539.t1	#N/A	#N/A	#N/A	#N/A	TMHMM;TMhelixRegion of a membrane-bound protein predicted to be embedded in the membrane.;	#N/A	53.6501	57.1786	35.1388	48.6558	6.83486	73.1779	132.485	64.6554	90.1061	21.3318	-0.789099	0.0480881
Pm_g9538.t1	#N/A	PF07690(Major Facilitator Superfamily)	IPR020846(Major facilitator superfamily domain)IPR036259(MFS transporter superfamily)IPR011701(Major facilitator superfamily)	#N/A	TMHMM;TMhelixRegion of a membrane-bound protein predicted to be embedded in the membrane.;	#N/A	91.4949	73.0956	56.8965	73.829	9.99441	90.6728	129.933	83.6643	101.423	14.3977	-0.387979	0.314107
Pm_g9537.t1	#N/A	PF02338(OTU-like cysteine protease)	IPR039138(Ubiquitin thioesterase OTU1)IPR029071(Ubiquitin-like domain superfamily)IPR038765(Papain-like cysteine peptidase superfamily)IPR003323(OTU domain)	#N/A	#N/A	#N/A	31.5258	28.5035	31.8887	30.6393	1.07306	29.2716	34.1631	27.1381	30.1909	2.07939	0.0718594	0.87504
Pm_g9536.t1	#N/A	PF14681(Uracil phosphoribosyltransferase)	IPR029057(Phosphoribosyltransferase-like)	SignalP_EUK	#N/A	#N/A	83.0898	74.2964	93.5349	83.6404	5.56049	83.9284	77.485	85.6113	82.3416	2.47642	0.0804536	0.823803
Pm_g9535.t1	#N/A	#N/A	IPR002048(EF-hand domain)IPR011992(EF-hand domain pair)IPR018247(EF-Hand 1, calcium-binding site)	#N/A	#N/A	#N/A	0.493716	0.0583381	0	0.184018	0.155762	0	0	0	0	0	0.470846	NA
Pm_g9534.t1	#N/A	#N/A	#N/A	#N/A	#N/A	#N/A	0	0	0	0	0	0	0.500153	0	0.166718	0.166718	-0.269925	NA
Pm_g9533.t1	#N/A	PF03062(MBOAT, membrane-bound O-acyltransferase family)	IPR004299(Membrane bound O-acyl transferase, MBOAT)	#N/A	TMHMM;TMhelixRegion of a membrane-bound protein predicted to be embedded in the membrane.;	#N/A	142.205	125.234	115.897	127.778	7.70028	130.676	128.355	126.047	128.359	1.33646	0.0506605	0.892099
Pm_g9532.t1	#N/A	PF00520(Ion transport protein)PF00027(Cyclic nucleotide-binding domain)	IPR005821(Ion transport domain)IPR018490(Cyclic nucleotide-binding-like)IPR014710(RmlC-like jelly roll fold)IPR000595(Cyclic nucleotide-binding domain)IPR003938(Potassium channel, voltage-dependent, EAG/ELK/ERG)	#N/A	TMHMM;TMhelixRegion of a membrane-bound protein predicted to be embedded in the membrane.;	#N/A	3.03971	1.5714	1.57772	2.06294	0.488388	2.09787	4.76913	2.10932	2.99211	0.888518	-0.430317	0.550138
Pm_g9531.t1	#N/A	#N/A	IPR018490(Cyclic nucleotide-binding-like)IPR014710(RmlC-like jelly roll fold)IPR000595(Cyclic nucleotide-binding domain)	#N/A	TMHMM;TMhelixRegion of a membrane-bound protein predicted to be embedded in the membrane.;	#N/A	6.56299	4.15946	6.34213	5.68819	0.767022	4.79151	5.70567	4.93238	5.14319	0.284167	0.180754	0.783075
Pm_g9530.t1	#N/A	PF08159(NUC153 domain)	IPR017986(WD40-repeat-containing domain)IPR012580(NUC153)IPR036322(WD40-repeat-containing domain superfamily)IPR040382(Nucleolar protein 10/Enp2)IPR001680(WD40 repeat)	#N/A	#N/A	#N/A	6.43303	6.92365	9.29439	7.55036	0.883445	9.85538	7.66099	9.07473	8.8637	0.642193	-0.160076	0.728264
Pm_g953.t1	#N/A	PF13520(Amino acid permease)	IPR002293(Amino acid/polyamine transporter I)	#N/A	TMHMM;TMhelixRegion of a membrane-bound protein predicted to be embedded in the membrane.;	#N/A	12.091	16.7569	22.0635	16.9705	2.88079	19.4922	14.3892	19.5263	17.8026	1.70673	-0.00422778	0.994204
Pm_g9529.t1	UP_Pm_interaction	PF00454(Phosphatidylinositol 3- and 4-kinase)PF00613(Phosphoinositide 3-kinase family, accessory domain (PIK domain))PF00794(PI3-kinase family, ras-binding domain)PF00169(PH domain)	IPR000403(Phosphatidylinositol 3-/4-kinase, catalytic domain)IPR000341(Phosphatidylinositol 3-kinase Ras-binding (PI3K RBD) domain)IPR001263(Phosphoinositide 3-kinase, accessory (PIK) domain)IPR001849(Pleckstrin homology domain)IPR002420(Phosphatidylinositol 3-kinase, C2 domain)IPR036940(Phosphatidylinositol 3-/4-kinase, catalytic domain superfamily)IPR016024(Armadillo-type fold)IPR029071(Ubiquit…	#N/A	#N/A	#N/A	47.3018	60.0076	34.0015	47.1037	7.50797	93.5037	121.018	104.665	106.395	7.9897	-1.07452	0.000209562
Pm_g9528.t1	#N/A	#N/A	#N/A	#N/A	#N/A	#N/A	1.12849	2.10017	0.187433	1.1387	0.552184	5.28664	0.29509	4.93582	3.50585	1.60857	-0.785218	0.411982
Pm_g9527.t1	#N/A	#N/A	#N/A	#N/A	#N/A	#N/A	5.19245	2.86322	1.60985	3.22184	1.04964	7.18167	8.14666	10.9478	8.7587	1.12943	-1.16344	0.0606575
Pm_g9526.t1	#N/A	#N/A	#N/A	#N/A	#N/A	#N/A	0.102219	1.01458	0.407462	0.508086	0.268137	3.14681	5.55967	4.12694	4.27781	0.700606	-2.22805	0.000577446
Pm_g9525.t1	#N/A	PF00564(PB1 domain)	IPR000270(PB1 domain)	#N/A	#N/A	#N/A	479.195	511.385	700.778	563.786	69.1234	710.586	717.069	820.552	749.402	35.624	-0.342287	0.244188
Pm_g9524.t1	#N/A	PF00650(CRAL/TRIO domain)PF00169(PH domain)	IPR001251(CRAL-TRIO lipid binding domain)IPR036865(CRAL-TRIO lipid binding domain superfamily)IPR001849(Pleckstrin homology domain)IPR011993(PH-like domain superfamily)IPR036273(CRAL/TRIO, N-terminal domain superfamily)	#N/A	#N/A	#N/A	30.2786	36.7119	35.005	33.9985	1.92413	30.0498	45.1363	30.4812	35.2224	4.95851	-0.000670435	0.999272
Pm_g9523.t1	#N/A	PF00291(Pyridoxal-phosphate dependent enzyme)	IPR005789(Threonine dehydratase, catabolic)IPR001926(Pyridoxal-phosphate dependent enzyme)IPR036052(Tryptophan synthase beta subunit-like PLP-dependent enzyme)	#N/A	#N/A	#N/A	36.6698	39.3176	49.0934	41.6936	3.77802	43.6284	42.8107	46.359	44.266	1.07278	-0.0262403	0.9508
Pm_g9522.t1	#N/A	PF00090(Thrombospondin type 1 domain)	IPR039942(Somatomedin-B and thrombospondin type-1 domain-containing protein)IPR036383(Thrombospondin type-1 (TSP1) repeat superfamily)IPR000884(Thrombospondin type-1 (TSP1) repeat)	SignalP_EUK	#N/A	#N/A	0.159092	0.394769	0.105695	0.219852	0.0888066	0.638825	0.221872	0	0.286899	0.187257	-0.144646	0.91081
Pm_g9521.t1	#N/A	PF00090(Thrombospondin type 1 domain)	IPR000884(Thrombospondin type-1 (TSP1) repeat)IPR039942(Somatomedin-B and thrombospondin type-1 domain-containing protein)IPR036383(Thrombospondin type-1 (TSP1) repeat superfamily)	SignalP_EUK	#N/A	#N/A	0.686817	0.524388	0.315898	0.509034	0.10735	0.495003	1.38151	0.639907	0.838806	0.274556	-0.498083	0.600702
Pm_g9520.t1	#N/A	#N/A	#N/A	#N/A	#N/A	#N/A	14.9769	15.6289	19.8424	16.8161	1.52483	13.0534	16.3028	21.562	16.9727	2.47894	0.0463563	0.934981
Pm_g9519.t1	#N/A	#N/A	IPR000571(Zinc finger, CCCH-type)	#N/A	#N/A	#N/A	12.3198	10.1391	11.5815	11.3468	0.640353	9.0694	8.56921	10.4453	9.3613	0.560902	0.324648	0.388383
Pm_g9518.t1	#N/A	PF11957(THO complex subunit 1 transcription elongation factor)	IPR021861(THO complex, subunit THOC1)	#N/A	#N/A	#N/A	30.148	28.4986	31.2816	29.9761	0.80797	35.7538	36.3928	45.7828	39.3098	3.24177	-0.321645	0.252829
Pm_g9517.t1	#N/A	#N/A	#N/A	#N/A	#N/A	#N/A	0	2.04972	0.253287	0.767669	0.645181	0	0.398771	1.79578	0.731516	0.544439	0.0510705	0.969641
Pm_g9516.t1	#N/A	PF01907(Ribosomal protein L37e)	IPR011331(Ribosomal protein L37ae/L37e)IPR001569(Ribosomal protein L37e)IPR011332(Zinc-binding ribosomal protein)IPR018267(Ribosomal protein L37e, conserved site)	#N/A	#N/A	#N/A	7141.96	8305.34	6528.1	7325.13	521.157	7117.87	5366.83	4828.86	5771.19	691.021	0.390556	0.198309
Pm_g9515.t1	#N/A	PF11978(Shoulder domain)PF17794(Major Vault Protein repeat domain)PF17795(Major Vault Protein Repeat domain)PF01505(Major Vault Protein repeat domain)PF17796(Major Vault Protein repeat domain)	IPR002499(Major vault protein, N-terminal)IPR021870(Major vault protein, shoulder domain)IPR041134(Major vault protein repeat domain 2)IPR039059(Major vault protein)IPR040989(Major vault protein repeat domain 3)IPR041139(Major vault protein repeat domain)IPR041136(Major vault protein repeat domain 4)	#N/A	#N/A	#N/A	138.595	77.0499	41.5934	85.7463	28.3377	143.697	211.447	173.466	176.203	19.6056	-0.901917	0.0444435
Pm_g9514.t1	#N/A	#N/A	IPR008942(ENTH/VHS)	#N/A	TMHMM;TMhelixRegion of a membrane-bound protein predicted to be embedded in the membrane.;	#N/A	11.8947	13.9125	9.86136	11.8895	1.16946	22.4238	29.6492	18.4879	23.5203	3.2683	-0.891825	0.00563358
Pm_g9513.t1	#N/A	PF13639(Ring finger domain)	IPR001841(Zinc finger, RING-type)IPR013083(Zinc finger, RING/FYVE/PHD-type)	#N/A	#N/A	#N/A	9.40411	11.9174	14.2151	11.8455	1.38927	7.50615	7.49006	4.17995	6.39205	1.10606	0.866857	0.0500906
Pm_g9512.t1	#N/A	#N/A	#N/A	#N/A	#N/A	#N/A	13.6437	12.1777	12.7516	12.8576	0.426501	9.07931	8.30445	14.0045	10.4628	1.78495	0.344626	0.428577
Pm_g9511.t1	#N/A	#N/A	IPR001841(Zinc finger, RING-type)IPR036855(Zinc finger, CCCH-type superfamily)IPR000571(Zinc finger, CCCH-type)	#N/A	#N/A	#N/A	0.871827	0.865337	0.347527	0.694897	0.173695	2.70727	7.80585	3.61375	4.70895	1.5704	-2.30854	7.71577e-06
Pm_g9510.t1	#N/A	#N/A	IPR017986(WD40-repeat-containing domain)IPR036322(WD40-repeat-containing domain superfamily)IPR015943(WD40/YVTN repeat-like-containing domain superfamily)IPR001680(WD40 repeat)	#N/A	#N/A	#N/A	0.462801	0.918711	0.627235	0.669582	0.133302	0.569894	1.00687	0.797225	0.791329	0.126178	-0.164903	0.84414
Pm_g951.t1	#N/A	PF00168(C2 domain)PF06650(SHR-binding domain of vacuolar-sorting associated protein 13)PF16909(Vacuolar-sorting-associated 13 protein C-terminal)PF13499(EF-hand domain pair)	IPR000008(C2 domain)IPR018247(EF-Hand 1, calcium-binding site)IPR026847(Vacuolar protein sorting-associated protein 13)IPR035892(C2 domain superfamily)IPR002048(EF-hand domain)IPR011992(EF-hand domain pair)IPR009543(Vacuolar protein sorting-associated protein 13, SHR-binding domain)IPR031645(Vacuolar protein sorting-associated protein 13, C-terminal)	SignalP_EUK	TMHMM;TMhelixRegion of a membrane-bound protein predicted to be embedded in the membrane.;	#N/A	103.113	89.6737	47.8324	80.2063	16.6453	117.184	115.113	99.4313	110.576	5.6044	-0.384241	0.345441
Pm_g9509.t1	#N/A	PF00327(Ribosomal protein L30p/L7e)PF08079(Ribosomal L30 N-terminal domain)	IPR036919(Ribosomal protein L30, ferredoxin-like fold domain superfamily)IPR039699(Ribosomal protein L7/L30)IPR018038(Ribosomal protein L30, conserved site)IPR023106(Ribosomal protein L30, central domain, archaeal type)IPR005998(Ribosomal protein L7, eukaryotic)IPR016082(Ribosomal protein L30, ferredoxin-like fold domain)IPR012988(Ribosomal protein L30, N-terminal)	#N/A	#N/A	#N/A	2326.66	2836.23	2210.57	2457.82	192.149	2456.19	2166.58	2200.14	2274.3	91.4582	0.167428	0.582992
Pm_g9508.t1	#N/A	#N/A	#N/A	#N/A	TMHMM;TMhelixRegion of a membrane-bound protein predicted to be embedded in the membrane.;	#N/A	36.5373	39.2109	33.953	36.567	1.5179	23.5237	22.4946	29.2539	25.0907	2.10268	0.577102	0.112433
Pm_g9507.t1	#N/A	#N/A	#N/A	#N/A	#N/A	#N/A	208.042	213.986	223.389	215.139	4.46772	242.497	172.236	173.051	195.928	23.2856	0.189308	0.586375
Pm_g9506.t1	#N/A	PF12146(Serine aminopeptidase, S33)	IPR029058(Alpha/Beta hydrolase fold)IPR022742(Serine aminopeptidase, S33)	#N/A	#N/A	#N/A	20.4112	22.7165	21.2992	21.4756	0.671314	28.3213	28.0559	29.195	28.524	0.344091	-0.339555	0.290301
Pm_g9505.t1	#N/A	#N/A	IPR009072(Histone-fold)	#N/A	#N/A	#N/A	7.86749	11.9981	10.0862	9.98394	1.1935	14.8085	11.6365	17.8672	14.7707	1.79877	-0.473014	0.226862
Pm_g9504.t1	#N/A	PF08655(DASH complex subunit Ask1)	IPR013964(DASH complex subunit Ask1)	#N/A	#N/A	#N/A	6.92417	6.27554	3.76823	5.65598	0.962269	10.7468	9.1686	8.82281	9.5794	0.592171	-0.655152	0.146737
Pm_g9503.t1	#N/A	#N/A	#N/A	#N/A	#N/A	#N/A	41.1518	53.9518	56.5116	50.5384	4.75112	70.6967	62.4571	73.3664	68.8401	3.28323	-0.373013	0.216714
Pm_g9502.t1	#N/A	#N/A	#N/A	#N/A	#N/A	#N/A	0	0	0	0	0	0	0	0	0	0	NA	NA
Pm_g9501.t1	#N/A	PF07647(SAM domain (Sterile alpha motif))	IPR001660(Sterile alpha motif domain)IPR013761(Sterile alpha motif/pointed domain superfamily)IPR039184(Sterile alpha and TIR motif-containing protein 1)	#N/A	#N/A	#N/A	0	0	0	0	0	0.335659	0	0	0.111886	0.111886	-0.212135	NA
Pm_g9500.t1	#N/A	PF13589(Histidine kinase-, DNA gyrase B-, and HSP90-like ATPase)	IPR038973(DNA mismatch repair protein MutL/Mlh/Pms)IPR036890(Histidine kinase/HSP90-like ATPase superfamily)	#N/A	#N/A	#N/A	0	0	0	0	0	0	0	0	0	0	NA	NA
Pm_g950.t1	#N/A	PF03372(Endonuclease/Exonuclease/phosphatase family)	IPR005135(Endonuclease/exonuclease/phosphatase)IPR036691(Endonuclease/exonuclease/phosphatase superfamily)	SignalP_EUK	TMHMM;TMhelixRegion of a membrane-bound protein predicted to be embedded in the membrane.;	#N/A	76.6275	44.4457	44.1976	55.0903	10.7689	67.603	50.5154	47.2989	55.1391	6.30074	0.0554553	0.92154
Pm_g95.t1	#N/A	PF03732(Retrotransposon gag protein)	IPR005162(Retrotransposon gag domain)	#N/A	#N/A	#N/A	0	0	0	0	0	0	0	0	0	0	NA	NA
Pm_g9499.t1	#N/A	PF08767(CRM1 C terminal)	IPR016024(Armadillo-type fold)IPR014877(Exportin-1, C-terminal)	#N/A	#N/A	#N/A	9.19579	7.16304	8.62032	8.32638	0.60493	9.48025	8.74687	15.9801	11.4024	2.29863	-0.367055	0.37466
Pm_g9498.t1	#N/A	PF13516(Leucine Rich repeat)	IPR001611(Leucine-rich repeat)IPR032675(Leucine-rich repeat domain superfamily)	#N/A	#N/A	#N/A	1.0449	4.32134	1.90904	2.42509	0.980392	2.97198	3.55201	4.21865	3.58088	0.36017	-0.389572	0.664829
Pm_g9497.t1	#N/A	PF07200(Modifier of rudimentary (Mod(r)) protein)PF00179(Ubiquitin-conjugating enzyme)	IPR016135(Ubiquitin-conjugating enzyme/RWD-like)IPR029012(Helix hairpin bin domain superfamily)IPR009851(Modifier of rudimentary, Modr)IPR000608(Ubiquitin-conjugating enzyme E2)IPR037202(ESCRT assembly domain)IPR037859(Vacuolar protein sorting-associated protein 37)	#N/A	#N/A	#N/A	137.229	124.5	130.499	130.743	3.67676	135.549	118.718	104.027	119.432	9.10651	0.183232	0.558775
Pm_g9496.t1	#N/A	PF12861(Anaphase-promoting complex subunit 11 RING-H2 finger)	IPR013083(Zinc finger, RING/FYVE/PHD-type)IPR001841(Zinc finger, RING-type)IPR024991(Anaphase-promoting complex subunit 11)	#N/A	#N/A	#N/A	53.7694	61.2207	62.8451	59.2784	2.79414	62.1957	48.6031	66.1087	58.9692	5.3047	0.0701963	0.892361
Pm_g9495.t1	#N/A	PF00632(HECT-domain (ubiquitin-transferase))	IPR000569(HECT domain)IPR035983(HECT, E3 ligase catalytic domain)	#N/A	#N/A	#N/A	32.1805	44.7821	23.1131	33.3586	6.28298	49.1848	33.3185	35.1879	39.2304	5.00637	-0.163514	0.748229
Pm_g9494.t1	#N/A	PF00641(Zn-finger in Ran binding protein and others)	IPR036443(Zinc finger, RanBP2-type superfamily)IPR001876(Zinc finger, RanBP2-type)	#N/A	#N/A	#N/A	4.17492	7.22032	8.74125	6.71216	1.34245	4.74138	8.60128	5.78882	6.37716	1.15244	0.108343	0.899815
Pm_g9493.t1	#N/A	PF17832(Pre-PUA-like domain)PF01253(Translation initiation factor SUI1)	IPR004521(Uncharacterised domain CHP00451)IPR041366(Pre-PUA domain)IPR039757(Eukaryotic translation initiation factor 2D)IPR036974(PUA domain superfamily)IPR015947(PUA-like superfamily)IPR036885(SWIB/MDM2 domain superfamily)IPR002478(PUA domain)IPR001950(SUI1 domain)IPR036877(SUI1 domain superfamily)	#N/A	#N/A	#N/A	28.574	29.3187	29.6468	29.1798	0.317369	34.7359	26.8135	28.841	30.1301	2.37611	0.0140143	0.974576
Pm_g9492.t1	#N/A	#N/A	#N/A	#N/A	TMHMM;TMhelixRegion of a membrane-bound protein predicted to be embedded in the membrane.;	#N/A	28.4484	35.5399	16.8611	26.9498	5.44392	36.4977	39.6335	28.595	34.9087	3.28407	-0.299863	0.5495
Pm_g9491.t1	#N/A	PF07819(PGAP1-like protein)	IPR039529(GPI inositol-deacylase)IPR012908(GPI inositol-deacylase PGAP1-like)IPR029058(Alpha/Beta hydrolase fold)	SignalP_EUK	TMHMM;TMhelixRegion of a membrane-bound protein predicted to be embedded in the membrane.;	#N/A	5.46486	6.1022	5.9452	5.83742	0.191715	6.03455	21.5066	8.45773	11.9996	4.80467	-0.881848	0.114939
Pm_g9490.t1	#N/A	PF02348(Cytidylyltransferase)	IPR004528(3-deoxy-D-manno-octulosonate cytidylyltransferase)IPR029044(Nucleotide-diphospho-sugar transferases)IPR003329(Acylneuraminate cytidylyltransferase)	#N/A	#N/A	#N/A	13.2764	16.1974	18.7433	16.0724	1.57939	19.3991	11.3407	18.7606	16.5001	2.58629	0.030577	0.962986
Pm_g949.t1	#N/A	#N/A	#N/A	#N/A	#N/A	#N/A	34.4305	33.098	6.73227	24.7536	9.01887	33.0607	69.557	40.5249	47.7142	11.1319	-0.776443	0.20076
Pm_g9489.t1	#N/A	PF00149(Calcineurin-like phosphoesterase)	IPR029052(Metallo-dependent phosphatase-like)IPR004843(Calcineurin-like phosphoesterase domain, ApaH type)	#N/A	#N/A	#N/A	26.4582	32.7056	33.3591	30.841	2.1995	21.5222	17.048	25.7709	21.447	2.51838	0.568501	0.0704811
Pm_g9488.t1	#N/A	#N/A	IPR007052(CS domain)IPR008978(HSP20-like chaperone)	#N/A	#N/A	#N/A	93.8817	94.9231	101.764	96.8563	2.47231	77.8701	71.3551	64.3523	71.1925	3.90312	0.488371	0.0645221
Pm_g9487.t1	#N/A	PF00249(Myb-like DNA-binding domain)PF13898(Domain of unknown function (DUF4205))PF00400(WD domain, G-beta repeat)	IPR001680(WD40 repeat)IPR019775(WD40 repeat, conserved site)IPR025257(Domain of unknown function DUF4205)IPR017986(WD40-repeat-containing domain)IPR009057(Homeobox-like domain superfamily)IPR001005(SANT/Myb domain)IPR036322(WD40-repeat-containing domain superfamily)IPR039785(Ubiquitin carboxyl-terminal hydrolase MINDY-3/4)IPR015943(WD40/YVTN repeat-like-containing domain superfamily)	#N/A	#N/A	#N/A	19.5692	26.0555	24.5576	23.3941	1.96071	41.436	42.9558	42.5035	42.2984	0.450554	-0.776989	0.000822804
Pm_g9486.t1	#N/A	PF00069(Protein kinase domain)PF07714(Protein tyrosine kinase)	IPR000719(Protein kinase domain)IPR008271(Serine/threonine-protein kinase, active site)IPR011009(Protein kinase-like domain superfamily)IPR017441(Protein kinase, ATP binding site)IPR000591(DEP domain)IPR036388(Winged helix-like DNA-binding domain superfamily)IPR001245(Serine-threonine/tyrosine-protein kinase, catalytic domain)	#N/A	TMHMM;TMhelixRegion of a membrane-bound protein predicted to be embedded in the membrane.;	#N/A	2.2559	3.16982	4.89347	3.43973	0.77327	4.32913	5.85632	7.16926	5.7849	0.820652	-0.63595	0.16958
Pm_g9485.t1	#N/A	PF07714(Protein tyrosine kinase)PF00069(Protein kinase domain)	IPR000719(Protein kinase domain)IPR001245(Serine-threonine/tyrosine-protein kinase, catalytic domain)IPR008271(Serine/threonine-protein kinase, active site)IPR036388(Winged helix-like DNA-binding domain superfamily)IPR011009(Protein kinase-like domain superfamily)IPR017441(Protein kinase, ATP binding site)	#N/A	TMHMM;TMhelixRegion of a membrane-bound protein predicted to be embedded in the membrane.;	#N/A	13.7358	14.9866	26.4128	18.3784	4.0334	18.5916	13.4631	18.8593	16.9713	1.75583	0.168518	0.741775
Pm_g9484.t1	#N/A	#N/A	#N/A	#N/A	#N/A	#N/A	5.91276	10.3402	8.6421	8.29835	1.28959	12.2104	7.06803	10.4582	9.9122	1.50936	-0.165349	0.822756
Pm_g9483.t1	#N/A	PF00581(Rhodanese-like domain)	IPR036873(Rhodanese-like domain superfamily)IPR001763(Rhodanese-like domain)	#N/A	#N/A	#N/A	13.7676	14.7479	15.2945	14.6033	0.446661	12.99	7.79038	13.9722	11.5842	1.91797	0.37089	0.51703
Pm_g9482.t1	#N/A	PF01758(Sodium Bile acid symporter family)	IPR038770(Sodium/solute symporter superfamily)IPR004706(Arsenical-resistance protein Acr3)IPR002657(Bile acid:sodium symporter/arsenical resistance protein Acr3)	#N/A	TMHMM;TMhelixRegion of a membrane-bound protein predicted to be embedded in the membrane.;	#N/A	1.77213	1.81757	1.78956	1.79309	0.0132353	1.42318	1.11215	1.24016	1.25849	0.0902537	0.479106	0.519563
Pm_g9481.t1	#N/A	PF03358(NADPH-dependent FMN reductase)	IPR014063(Arsenate resistance ArsH)IPR029039(Flavoprotein-like superfamily)IPR005025(NADPH-dependent FMN reductase-like)	#N/A	#N/A	#N/A	40.6736	46.6705	48.9444	45.4295	2.46689	47.102	30.8646	53.5306	43.8324	6.74427	0.114643	0.806182
Pm_g9480.t1	#N/A	PF00581(Rhodanese-like domain)	IPR001763(Rhodanese-like domain)IPR036873(Rhodanese-like domain superfamily)	#N/A	#N/A	#N/A	8.16672	10.1324	6.90541	8.40152	0.938923	10.931	4.65932	13.2388	9.60971	2.56328	-0.101238	0.908076
Pm_g948.t1	#N/A	PF00076(RNA recognition motif. (a.k.a. RRM, RBD, or RNP domain))	IPR012677(Nucleotide-binding alpha-beta plait domain superfamily)IPR000504(RNA recognition motif domain)IPR035979(RNA-binding domain superfamily)IPR001876(Zinc finger, RanBP2-type)	#N/A	#N/A	#N/A	6.25588	7.32876	3.81657	5.80041	1.03914	6.7769	16.7023	10.0571	11.1787	2.91958	-0.824542	0.0774892
Pm_g9479.t1	#N/A	PF03358(NADPH-dependent FMN reductase)	IPR005025(NADPH-dependent FMN reductase-like)IPR029039(Flavoprotein-like superfamily)IPR014063(Arsenate resistance ArsH)	#N/A	#N/A	#N/A	3.0108	1.84468	1.70393	2.18647	0.414162	4.77618	2.91591	1.35063	3.01424	0.990092	-0.327281	0.721666
Pm_g9478.t1	DW_Pm_interaction	PF00610(Domain found in Dishevelled, Egl-10, and Pleckstrin (DEP))PF00069(Protein kinase domain)	IPR000591(DEP domain)IPR000719(Protein kinase domain)IPR017441(Protein kinase, ATP binding site)IPR008271(Serine/threonine-protein kinase, active site)IPR036390(Winged helix DNA-binding domain superfamily)IPR011009(Protein kinase-like domain superfamily)IPR036388(Winged helix-like DNA-binding domain superfamily)	#N/A	TMHMM;TMhelixRegion of a membrane-bound protein predicted to be embedded in the membrane.;	#N/A	32.2662	30.3685	46.1356	36.2568	4.96969	11.9549	13.7548	7.36292	11.0242	1.90295	1.67045	1.29748e-07
Pm_g9477.t1	#N/A	PF12796(Ankyrin repeats (3 copies))	IPR036770(Ankyrin repeat-containing domain superfamily)IPR002110(Ankyrin repeat)IPR020683(Ankyrin repeat-containing domain)	#N/A	#N/A	#N/A	0	0.322112	0.229979	0.18403	0.0957819	0.463334	0.316815	0.40763	0.395926	0.0426993	-0.547973	0.601258
Pm_g9476.t1	#N/A	PF00999(Sodium/hydrogen exchanger family)	IPR004709(Na+/H+ exchanger)IPR018422(Cation/H+ exchanger, CPA1 family)IPR006153(Cation/H+ exchanger)	SignalP_EUK	TMHMM;TMhelixRegion of a membrane-bound protein predicted to be embedded in the membrane.;	#N/A	31.5448	33.568	42.0359	35.7162	3.21333	38.4949	33.5677	36.4934	36.1853	1.43068	0.0400366	0.92316
Pm_g9475.t1	#N/A	PF09340(Histone acetyltransferase subunit NuA4)	IPR015418(Chromatin modification-related protein Eaf6)	#N/A	#N/A	#N/A	17.133	17.2889	20.2609	18.2276	1.01766	12.3834	11.708	16.755	13.6155	1.58184	0.462265	0.236117
Pm_g9474.t1	#N/A	#N/A	#N/A	#N/A	#N/A	#N/A	127.639	129.286	135.541	130.822	2.40688	124.829	166.731	118.93	136.83	15.047	-0.0121593	0.979616
Pm_g9473.t1	#N/A	#N/A	#N/A	#N/A	#N/A	#N/A	18.6264	18.2428	25.8885	20.9192	2.48711	19.0895	9.37441	7.76138	12.0751	3.53797	0.785788	0.086492
Pm_g9472.t1	#N/A	#N/A	#N/A	#N/A	#N/A	#N/A	1.14374	2.99574	1.89966	2.01305	0.537624	0.76544	1.59508	5.64387	2.66813	1.50702	-0.209981	0.860892
Pm_g9471.t1	#N/A	#N/A	IPR032675(Leucine-rich repeat domain superfamily)	#N/A	#N/A	#N/A	63.7954	70.8467	61.8021	65.4814	2.74365	79.7191	49.6248	56.4387	61.9275	9.11067	0.137821	0.741577
Pm_g9470.t1	#N/A	PF02383(SacI homology domain)	IPR011993(PH-like domain superfamily)IPR002013(SAC domain)IPR001849(Pleckstrin homology domain)	#N/A	#N/A	#N/A	14.5764	18.3719	12.3319	15.0934	1.76266	22.2974	36.1603	21.7562	26.7379	4.71375	-0.737154	0.0378593
Pm_g947.t1	#N/A	#N/A	IPR013032(EGF-like, conserved site)	#N/A	#N/A	#N/A	0	0.0918711	0	0.0306237	0.0306237	0	0.348532	0.448439	0.265657	0.135923	-0.483097	NA
Pm_g9469.t1	#N/A	PF08652(RAI1 like PD-(D/E)XK nuclease)	IPR013961(RAI1-like)IPR039039(RAI1-like family)	#N/A	#N/A	#N/A	15.3591	18.8554	21.8582	18.6909	1.87792	10.0626	8.20165	10.3351	9.5331	0.670359	0.988229	0.00198501
Pm_g9468.t1	DW_Pm_interaction	PF07974(EGF-like domain)	IPR000742(EGF-like domain)IPR013032(EGF-like, conserved site)IPR013111(EGF-like domain, extracellular)	#N/A	#N/A	#N/A	239.272	207.651	487.988	311.637	88.6467	95.562	89.223	40.9229	75.236	17.2539	1.91941	1.21456e-06
Pm_g9467.t1	#N/A	PF12002(MgsA AAA+ ATPase C terminal)PF05496(Holliday junction DNA helicase RuvB P-loop domain)PF16193(AAA C-terminal domain)	IPR027417(P-loop containing nucleoside triphosphate hydrolase)IPR008921(DNA polymerase III, clamp loader complex, gamma/delta/delta subunit, C-terminal)IPR021886(MgsA AAA+ ATPase C-terminal)IPR003593(AAA+ ATPase domain)IPR008824(RuvB-like P-loop domain)IPR032423(AAA C-terminal domain)	#N/A	#N/A	#N/A	6.80987	4.24684	5.56553	5.54075	0.739988	5.28085	4.57899	5.60062	5.15348	0.301717	0.154213	0.789509
Pm_g9466.t1	#N/A	#N/A	#N/A	#N/A	#N/A	#N/A	5.26923	3.67735	7.25663	5.40107	1.03535	6.39157	7.75042	6.64806	6.93002	0.416831	-0.28178	0.607055
Pm_g9465.t1	#N/A	#N/A	IPR011009(Protein kinase-like domain superfamily)IPR036388(Winged helix-like DNA-binding domain superfamily)IPR036390(Winged helix DNA-binding domain superfamily)	#N/A	#N/A	#N/A	0	0.223661	0.0598826	0.0945144	0.0668469	0	0.754224	0.485212	0.413145	0.220687	-0.618179	0.503564
Pm_g9464.t1	#N/A	PF00069(Protein kinase domain)	IPR017441(Protein kinase, ATP binding site)IPR036390(Winged helix DNA-binding domain superfamily)IPR036388(Winged helix-like DNA-binding domain superfamily)IPR000719(Protein kinase domain)IPR000591(DEP domain)IPR011009(Protein kinase-like domain superfamily)	#N/A	TMHMM;TMhelixRegion of a membrane-bound protein predicted to be embedded in the membrane.;	#N/A	3.44623	2.14994	4.96716	3.52111	0.814124	4.29998	2.81038	12.538	6.54947	3.025	-0.700987	0.267954
Pm_g9463.t1	#N/A	PF00069(Protein kinase domain)	IPR000719(Protein kinase domain)IPR036390(Winged helix DNA-binding domain superfamily)IPR000591(DEP domain)IPR036388(Winged helix-like DNA-binding domain superfamily)IPR011009(Protein kinase-like domain superfamily)	#N/A	TMHMM;TMhelixRegion of a membrane-bound protein predicted to be embedded in the membrane.;	#N/A	2.46746	1.52454	4.30562	2.76587	0.816576	2.50683	1.02613	15.3232	6.28538	4.53906	-0.624602	0.532005
Pm_g9462.t1	#N/A	PF00069(Protein kinase domain)	IPR000719(Protein kinase domain)IPR000591(DEP domain)IPR036390(Winged helix DNA-binding domain superfamily)IPR036388(Winged helix-like DNA-binding domain superfamily)IPR008271(Serine/threonine-protein kinase, active site)IPR011009(Protein kinase-like domain superfamily)	#N/A	TMHMM;TMhelixRegion of a membrane-bound protein predicted to be embedded in the membrane.;	#N/A	0.278106	0	0.0821173	0.120074	0.0824951	0	0.290888	0.332686	0.207858	0.104627	-0.286431	0.804562
Pm_g9461.t1	#N/A	PF00069(Protein kinase domain)	IPR000719(Protein kinase domain)IPR036390(Winged helix DNA-binding domain superfamily)IPR008271(Serine/threonine-protein kinase, active site)IPR011009(Protein kinase-like domain superfamily)IPR000591(DEP domain)IPR036388(Winged helix-like DNA-binding domain superfamily)	#N/A	TMHMM;TMhelixRegion of a membrane-bound protein predicted to be embedded in the membrane.;	#N/A	0	0	0	0	0	0	0	0.133376	0.0444588	0.0444588	-0.279445	NA
Pm_g9460.t1	#N/A	#N/A	IPR032675(Leucine-rich repeat domain superfamily)	#N/A	TMHMM;TMhelixRegion of a membrane-bound protein predicted to be embedded in the membrane.;	#N/A	0	0	0	0	0	0	0	0	0	0	NA	NA
Pm_g946.t1	#N/A	#N/A	#N/A	#N/A	#N/A	#N/A	3.22427	1.41678	2.40985	2.3503	0.522624	2.83213	2.52934	2.44079	2.60075	0.118477	-0.0769662	0.936567
Pm_g9459.t1	#N/A	#N/A	#N/A	#N/A	#N/A	#N/A	0	0	0	0	0	0	0	0	0	0	NA	NA
Pm_g9458.t1	#N/A	PF17919(RNase H-like domain found in reverse transcriptase)PF13650(Aspartyl protease)PF00385(Chromo (CHRromatin Organisation MOdifier) domain)PF00078(Reverse transcriptase (RNA-dependent DNA polymerase))PF00665(Integrase core domain)PF13456(Reverse transcriptase-like)PF17921(Integrase zinc binding domain)	IPR041577(Reverse transcriptase/retrotransposon-derived protein, RNase H-like domain)IPR012337(Ribonuclease H-like superfamily)IPR001584(Integrase, catalytic core)IPR001969(Aspartic peptidase, active site)IPR000953(Chromo/chromo shadow domain)IPR021109(Aspartic peptidase domain superfamily)IPR002156(Ribonuclease H domain)IPR036397(Ribonuclease H superfamily)IPR023780(Chromo domain)IPR016197(Chrom…	#N/A	#N/A	#N/A	0	0	0	0	0	0	0	0	0	0	NA	NA
Pm_g9457.t1	#N/A	PF00069(Protein kinase domain)	IPR008271(Serine/threonine-protein kinase, active site)IPR011009(Protein kinase-like domain superfamily)IPR036390(Winged helix DNA-binding domain superfamily)IPR000719(Protein kinase domain)IPR036388(Winged helix-like DNA-binding domain superfamily)IPR000591(DEP domain)	#N/A	TMHMM;TMhelixRegion of a membrane-bound protein predicted to be embedded in the membrane.;	#N/A	0.45651	0.276902	0.0404385	0.25795	0.120483	0.285148	0.190997	0.0409578	0.172367	0.0711043	0.326113	0.780305
Pm_g9456.t1	#N/A	#N/A	#N/A	#N/A	TMHMM;TMhelixRegion of a membrane-bound protein predicted to be embedded in the membrane.;	#N/A	0	0	0	0	0	0	0	0	0	0	NA	NA
Pm_g9455.t1	#N/A	PF00069(Protein kinase domain)	IPR008271(Serine/threonine-protein kinase, active site)IPR000719(Protein kinase domain)IPR011009(Protein kinase-like domain superfamily)	#N/A	TMHMM;TMhelixRegion of a membrane-bound protein predicted to be embedded in the membrane.;	#N/A	8.96156	13.2874	10.6726	10.9739	1.2578	10.3956	7.98479	5.22616	7.86884	1.49341	0.503056	0.238165
Pm_g9454.t1	#N/A	PF12146(Serine aminopeptidase, S33)	IPR029058(Alpha/Beta hydrolase fold)IPR022742(Serine aminopeptidase, S33)	#N/A	#N/A	#N/A	17.5133	26.7065	26.9937	23.7378	3.11337	25.7427	28.4432	21.1694	25.1185	2.12284	-0.0265357	0.962935
Pm_g9453.t1	#N/A	PF04182(B-block binding subunit of TFIIIC)	IPR007309(B-block binding subunit of TFIIIC)	#N/A	#N/A	#N/A	1.38823	1.07416	0.922288	1.12823	0.137194	1.31866	5.62077	2.22986	3.05643	1.30887	-1.15352	0.074242
Pm_g9452.t1	#N/A	PF00076(RNA recognition motif. (a.k.a. RRM, RBD, or RNP domain))PF12220(U1 small nuclear ribonucleoprotein of 70kDa MW N terminal)	IPR012677(Nucleotide-binding alpha-beta plait domain superfamily)IPR035979(RNA-binding domain superfamily)IPR002110(Ankyrin repeat)IPR036770(Ankyrin repeat-containing domain superfamily)IPR020683(Ankyrin repeat-containing domain)IPR000504(RNA recognition motif domain)IPR022023(U1 small nuclear ribonucleoprotein of 70kDa N-terminal)IPR040252(U1 small nuclear ribonucleoprotein 70kDa)	#N/A	#N/A	#N/A	34.2399	31.5753	42.2697	36.0283	3.21409	36.1929	27.6702	38.3058	34.0563	3.2508	0.140594	0.73305
Pm_g9450.t1	#N/A	PF01980(tRNA-methyltransferase O)	IPR040372(YaeB-like)IPR023370(TrmO-like, N-terminal domain)IPR036414(YaeB, N-terminal domain superfamily)IPR036413(YaeB-like superfamily)	#N/A	TMHMM;TMhelixRegion of a membrane-bound protein predicted to be embedded in the membrane.;	#N/A	9.98666	7.57191	8.84638	8.80165	0.697437	10.3594	10.5327	13.8879	11.5934	1.14838	-0.318497	0.47259
Pm_g945.t1	#N/A	PF00501(AMP-binding enzyme)	IPR020845(AMP-binding, conserved site)IPR042099(AMP-dependent synthetase-like superfamily)IPR000873(AMP-dependent synthetase/ligase)	#N/A	#N/A	#N/A	1.66772	2.06914	1.23108	1.65598	0.241996	3.0383	1.35674	1.43392	1.94299	0.548108	-0.142236	0.874344
Pm_g9449.t1	#N/A	PF07714(Protein tyrosine kinase)	IPR011009(Protein kinase-like domain superfamily)IPR000719(Protein kinase domain)IPR001245(Serine-threonine/tyrosine-protein kinase, catalytic domain)	SignalP_EUK	TMHMM;TMhelixRegion of a membrane-bound protein predicted to be embedded in the membrane.;	#N/A	10.6215	9.15531	10.9934	10.2568	0.561086	10.2261	12.8639	9.47942	10.8565	1.0266	-0.0293522	0.955324
Pm_g9448.t1	#N/A	#N/A	IPR036895(Uracil-DNA glycosylase-like domain superfamily)IPR015637(G/U mismatch-specific DNA glycosylase)	#N/A	#N/A	#N/A	19.8812	23.3353	21.0704	21.429	1.01309	17.1068	17.8242	21.5321	18.821	1.37125	0.239067	0.529666
Pm_g9447.t1	#N/A	PF00108(Thiolase, N-terminal domain)PF02803(Thiolase, C-terminal domain)	IPR020615(Thiolase, acyl-enzyme intermediate active site)IPR016039(Thiolase-like)IPR002155(Thiolase)IPR020610(Thiolase, active site)IPR020616(Thiolase, N-terminal)IPR020617(Thiolase, C-terminal)IPR020613(Thiolase, conserved site)	#N/A	#N/A	#N/A	172.244	154.808	183.346	170.132	8.30547	122.654	131.94	160.15	138.248	11.2742	0.351388	0.186335
Pm_g9446.t1	#N/A	PF05699(hAT family C-terminal dimerisation region)	IPR003656(Zinc finger, BED-type)IPR012337(Ribonuclease H-like superfamily)IPR008906(HAT, C-terminal dimerisation domain)IPR036236(Zinc finger C2H2 superfamily)	#N/A	#N/A	#N/A	39.0889	45.4296	46.1245	43.5477	2.23841	47.9133	42.8033	49.2965	46.671	1.97464	-0.038476	0.918399
Pm_g9445.t1	#N/A	PF01217(Clathrin adaptor complex small chain)	IPR022775(AP complex, mu/sigma subunit)IPR016635(Adaptor protein complex, sigma subunit)IPR011012(Longin-like domain superfamily)	#N/A	#N/A	#N/A	426.103	417.46	460.309	434.624	13.0826	295.583	237.7	250.588	261.29	17.5453	0.777186	0.000250381
Pm_g9444.t1	#N/A	PF12624(N-terminal region of Chorein or VPS13)	IPR026854(Vacuolar protein sorting-associated protein 13, N-terminal domain)	#N/A	#N/A	#N/A	0	0	0	0	0	0	0	0	0	0	NA	NA
Pm_g9443.t1	#N/A	#N/A	#N/A	#N/A	#N/A	#N/A	0.115624	0	0	0.0385414	0.0385414	0	0	0	0	0	0.0369382	NA
Pm_g9442.t1	#N/A	PF00108(Thiolase, N-terminal domain)PF02803(Thiolase, C-terminal domain)	IPR002155(Thiolase)IPR016039(Thiolase-like)IPR020613(Thiolase, conserved site)IPR020616(Thiolase, N-terminal)IPR020615(Thiolase, acyl-enzyme intermediate active site)IPR020617(Thiolase, C-terminal)	#N/A	#N/A	#N/A	0	0.700058	0.328007	0.342688	0.202222	0.660829	1.32791	0.569518	0.852751	0.239035	-0.695809	0.47783
Pm_g9441.t1	#N/A	#N/A	#N/A	#N/A	#N/A	#N/A	10.33	16.1552	5.65181	10.7123	3.03808	17.1961	21.7913	12.7338	17.2404	2.61475	-0.575255	0.291008
Pm_g9440.t1	#N/A	PF13086(AAA domain)	IPR027417(P-loop containing nucleoside triphosphate hydrolase)IPR041677(DNA2/NAM7 helicase, AAA domain)	#N/A	#N/A	#N/A	2.64797	5.21866	2.41078	3.4258	0.89904	5.42578	9.06129	6.59928	7.02878	1.07123	-0.90115	0.0525659
Pm_g944.t1	#N/A	#N/A	IPR032675(Leucine-rich repeat domain superfamily)	#N/A	#N/A	#N/A	0.853482	1.68641	1.48056	1.34015	0.250486	3.36365	4.31476	3.44582	3.70808	0.30427	-1.25935	0.00875651
Pm_g9439.t1	#N/A	PF00069(Protein kinase domain)	IPR011009(Protein kinase-like domain superfamily)IPR008271(Serine/threonine-protein kinase, active site)IPR000719(Protein kinase domain)IPR017441(Protein kinase, ATP binding site)	#N/A	#N/A	#N/A	55.3852	59.6277	71.323	62.112	4.76558	70.8528	65.1528	63.746	66.5839	2.17277	-0.0410153	0.919489
Pm_g9438.t1	#N/A	PF00324(Amino acid permease)PF03522(Solute carrier family 12)	IPR004841(Amino acid permease/ SLC12A domain)IPR018491(SLC12A transporter, C-terminal)	#N/A	TMHMM;TMhelixRegion of a membrane-bound protein predicted to be embedded in the membrane.;	#N/A	31.7235	33.7801	35.4403	33.648	1.075	36.6074	36.2098	37.2632	36.6934	0.30713	-0.0652111	0.846798
Pm_g9437.t1	#N/A	#N/A	#N/A	#N/A	#N/A	#N/A	0	0	0	0	0	0	0	0	0	0	NA	NA
Pm_g9436.t1	#N/A	PF07690(Major Facilitator Superfamily)	IPR011701(Major facilitator superfamily)IPR036259(MFS transporter superfamily)IPR001958(Tetracycline resistance protein TetA/multidrug resistance protein MdtG)	#N/A	TMHMM;TMhelixRegion of a membrane-bound protein predicted to be embedded in the membrane.;	#N/A	40.3747	41.0204	39.8848	40.4266	0.328863	44.6004	50.3047	40.7332	45.2128	2.77998	-0.104392	0.775125
Pm_g9435.t1	#N/A	PF07690(Major Facilitator Superfamily)	IPR001958(Tetracycline resistance protein TetA/multidrug resistance protein MdtG)IPR036259(MFS transporter superfamily)IPR011701(Major facilitator superfamily)	#N/A	TMHMM;TMhelixRegion of a membrane-bound protein predicted to be embedded in the membrane.;	#N/A	13.2828	14.1192	12.143	13.1817	0.572712	26.9621	37.5465	19.7226	28.0771	5.17543	-0.988572	0.00411053
Pm_g9434.t1	#N/A	PF00149(Calcineurin-like phosphoesterase)	IPR029052(Metallo-dependent phosphatase-like)IPR004843(Calcineurin-like phosphoesterase domain, ApaH type)	#N/A	TMHMM;TMhelixRegion of a membrane-bound protein predicted to be embedded in the membrane.;	#N/A	37.3576	32.755	46.6575	38.9234	4.08897	35.1057	25.8994	40.9867	33.9972	4.39046	0.250727	0.528176
Pm_g9433.t1	#N/A	PF13855(Leucine rich repeat)	IPR001611(Leucine-rich repeat)IPR032675(Leucine-rich repeat domain superfamily)	#N/A	#N/A	#N/A	1.71561	3.15341	3.29274	2.72059	0.504094	7.6544	7.17787	3.84809	6.22679	1.19728	-0.92145	0.181839
Pm_g9432.t1	#N/A	PF00203(Ribosomal protein S19)	IPR002222(Ribosomal protein S19/S15)IPR023575(Ribosomal protein S19, superfamily)IPR020934(Ribosomal protein S19 conserved site)IPR005713(Ribosomal protein S19A/S15e)	#N/A	#N/A	#N/A	2137.4	2621.38	1955.1	2237.96	198.8	2683.52	2454.58	2243.53	2460.54	127.047	-0.0769117	0.840273
Pm_g9431.t1	#N/A	PF01876(RNase P subunit p30)	IPR002738(RNase P subunit p30)IPR016195(Polymerase/histidinol phosphatase-like)	#N/A	#N/A	#N/A	18.2858	24.2859	26.31	22.9606	2.40932	19.1606	13.7709	18.8433	17.2582	1.74609	0.455774	0.231832
Pm_g9430.t1	#N/A	PF00808(Histone-like transcription factor (CBF/NF-Y) and archaeal histone)	IPR009072(Histone-fold)IPR003958(Transcription factor CBF/NF-Y/archaeal histone domain)	#N/A	#N/A	#N/A	1.19769	0.55036	0.884116	0.87739	0.186899	2.67182	3.75822	5.01462	3.81489	0.676902	-1.59045	0.0171259
Pm_g943.t1	#N/A	PF00501(AMP-binding enzyme)	IPR020845(AMP-binding, conserved site)IPR042099(AMP-dependent synthetase-like superfamily)IPR000873(AMP-dependent synthetase/ligase)	#N/A	#N/A	#N/A	4.82109	5.68612	8.30398	6.2704	1.047	5.61645	4.99599	3.18401	4.59882	0.729726	0.463027	0.353012
Pm_g9429.t1	#N/A	PF13561(Enoyl-(Acyl carrier protein) reductase)PF00106(short chain dehydrogenase)	IPR036291(NAD(P)-binding domain superfamily)IPR002347(Short-chain dehydrogenase/reductase SDR)	#N/A	#N/A	#N/A	0.900393	1.07574	1.22961	1.06858	0.0951044	2.20946	1.20338	3.70254	2.37179	0.725995	-0.895876	0.163677
Pm_g9428.t1	#N/A	PF00106(short chain dehydrogenase)	IPR002347(Short-chain dehydrogenase/reductase SDR)IPR036291(NAD(P)-binding domain superfamily)	#N/A	#N/A	#N/A	0.122131	1.31324	0.973676	0.803016	0.354273	1.6347	1.27745	0.821815	1.24466	0.235233	-0.341575	0.762398
Pm_g9427.t1	#N/A	PF00106(short chain dehydrogenase)	IPR002347(Short-chain dehydrogenase/reductase SDR)IPR036291(NAD(P)-binding domain superfamily)	#N/A	#N/A	#N/A	0.24321	0.704081	0.24237	0.396553	0.153764	0.488298	0.381582	2.29116	1.05368	0.619507	-0.684507	0.488122
Pm_g9426.t1	#N/A	PF00450(Serine carboxypeptidase)	IPR018202(Serine carboxypeptidase, serine active site)IPR001563(Peptidase S10, serine carboxypeptidase)IPR029058(Alpha/Beta hydrolase fold)	#N/A	TMHMM;TMhelixRegion of a membrane-bound protein predicted to be embedded in the membrane.;	#N/A	0.346873	0	0.0768167	0.14123	0.105186	1.31547	1.87455	1.86727	1.68576	0.185159	-2.29834	0.00123233
Pm_g9425.t1	#N/A	PF00450(Serine carboxypeptidase)	IPR001563(Peptidase S10, serine carboxypeptidase)IPR029058(Alpha/Beta hydrolase fold)	#N/A	TMHMM;TMhelixRegion of a membrane-bound protein predicted to be embedded in the membrane.;	#N/A	0	0	0	0	0	0	0	0	0	0	NA	NA
Pm_g9424.t1	#N/A	PF00450(Serine carboxypeptidase)	IPR018202(Serine carboxypeptidase, serine active site)IPR001563(Peptidase S10, serine carboxypeptidase)IPR029058(Alpha/Beta hydrolase fold)	#N/A	TMHMM;TMhelixRegion of a membrane-bound protein predicted to be embedded in the membrane.;	#N/A	0	0	0.035838	0.011946	0.011946	0	0	0.0725962	0.0241987	0.0241987	-0.0476167	NA
Pm_g9423.t1	#N/A	PF00450(Serine carboxypeptidase)	IPR001563(Peptidase S10, serine carboxypeptidase)IPR029058(Alpha/Beta hydrolase fold)	#N/A	TMHMM;TMhelixRegion of a membrane-bound protein predicted to be embedded in the membrane.;	#N/A	0.287881	0	0.114755	0.134212	0.0836715	0.154129	0	0.309942	0.15469	0.0894728	-0.0337217	0.97939
Pm_g9422.t1	UP_Pm_interaction	#N/A	#N/A	#N/A	TMHMM;TMhelixRegion of a membrane-bound protein predicted to be embedded in the membrane.;	#N/A	37.5692	30.371	52.839	40.2597	6.62401	134.728	196.48	169.997	167.068	17.8863	-1.90558	2.63185e-11
Pm_g9421.t1	#N/A	PF00450(Serine carboxypeptidase)	IPR001563(Peptidase S10, serine carboxypeptidase)IPR029058(Alpha/Beta hydrolase fold)IPR018202(Serine carboxypeptidase, serine active site)	#N/A	TMHMM;TMhelixRegion of a membrane-bound protein predicted to be embedded in the membrane.;	#N/A	4.16314	4.01179	6.12244	4.76579	0.679731	4.97718	4.43904	8.54004	5.98542	1.28672	-0.23899	0.677839
Pm_g9420.t2	#N/A	PF00450(Serine carboxypeptidase)	IPR029058(Alpha/Beta hydrolase fold)IPR001563(Peptidase S10, serine carboxypeptidase)	#N/A	TMHMM;TMhelixRegion of a membrane-bound protein predicted to be embedded in the membrane.;	#N/A	1.74285	2.43263	1.91775	2.03108	0.20703	1.02059	1.42418	1.61253	1.35243	0.174605	0.556506	0.392811
Pm_g9420.t1	#N/A	#N/A	#N/A	#N/A	#N/A	#N/A	0	0	0	0	0	0	0	0	0	0	NA	NA
Pm_g942.t1	#N/A	PF00501(AMP-binding enzyme)	IPR000873(AMP-dependent synthetase/ligase)IPR042099(AMP-dependent synthetase-like superfamily)IPR020845(AMP-binding, conserved site)	#N/A	#N/A	#N/A	27.4558	14.4649	9.40119	17.1073	5.37678	16.0815	17.8264	28.9849	20.9643	4.04183	-0.207269	0.750219
Pm_g9419.t1	#N/A	PF00450(Serine carboxypeptidase)	IPR001563(Peptidase S10, serine carboxypeptidase)IPR029058(Alpha/Beta hydrolase fold)	#N/A	TMHMM;TMhelixRegion of a membrane-bound protein predicted to be embedded in the membrane.;	#N/A	0.863642	2.09541	0.459019	1.13936	0.49209	1.92662	0.96356	1.31725	1.40248	0.281257	-0.177	0.87138
Pm_g9418.t1	#N/A	PF00112(Papain family cysteine protease)	IPR025660(Cysteine peptidase, histidine active site)IPR000169(Cysteine peptidase, cysteine active site)IPR000668(Peptidase C1A, papain C-terminal)IPR038765(Papain-like cysteine peptidase superfamily)	SignalP_EUK	#N/A	#N/A	0.0556456	0	0.258783	0.104809	0.0786446	0.744806	0.0582032	0.299549	0.36752	0.201098	-0.648909	0.504622
Pm_g9417.t1	#N/A	PF00112(Papain family cysteine protease)	IPR000668(Peptidase C1A, papain C-terminal)IPR025660(Cysteine peptidase, histidine active site)IPR038765(Papain-like cysteine peptidase superfamily)IPR000169(Cysteine peptidase, cysteine active site)	SignalP_EUK	#N/A	#N/A	0.376792	0.155828	0.250327	0.260983	0.064009	0.945618	0.443374	0.126771	0.505254	0.238397	-0.542269	0.597741
Pm_g9416.t1	#N/A	PF00665(Integrase core domain)PF07727(Reverse transcriptase (RNA-dependent DNA polymerase))PF13976(GAG-pre-integrase domain)	IPR001584(Integrase, catalytic core)IPR039537(Retrotransposon Ty1/copia-like)IPR012337(Ribonuclease H-like superfamily)IPR013103(Reverse transcriptase, RNA-dependent DNA polymerase)IPR036397(Ribonuclease H superfamily)IPR025724(GAG-pre-integrase domain)	#N/A	#N/A	#N/A	0	0	0	0	0	0	0	0	0	0	NA	NA
Pm_g9415.t1	#N/A	PF07727(Reverse transcriptase (RNA-dependent DNA polymerase))PF00665(Integrase core domain)PF14223(gag-polypeptide of LTR copia-type)	IPR001584(Integrase, catalytic core)IPR036397(Ribonuclease H superfamily)IPR001878(Zinc finger, CCHC-type)IPR013103(Reverse transcriptase, RNA-dependent DNA polymerase)IPR012337(Ribonuclease H-like superfamily)	#N/A	#N/A	#N/A	0	0	0	0	0	0	0	0	0	0	NA	NA
Pm_g9414.t1	#N/A	PF13976(GAG-pre-integrase domain)PF00665(Integrase core domain)	IPR036397(Ribonuclease H superfamily)IPR039537(Retrotransposon Ty1/copia-like)IPR025724(GAG-pre-integrase domain)IPR001584(Integrase, catalytic core)IPR012337(Ribonuclease H-like superfamily)	#N/A	#N/A	#N/A	0	0	0	0	0	0	0	0	0	0	NA	NA
Pm_g9413.t1	#N/A	PF00098(Zinc knuckle)PF13961(Domain of unknown function (DUF4219))PF13976(GAG-pre-integrase domain)PF14223(gag-polypeptide of LTR copia-type)	IPR001878(Zinc finger, CCHC-type)IPR036875(Zinc finger, CCHC-type superfamily)IPR025314(Domain of unknown function DUF4219)IPR025724(GAG-pre-integrase domain)	#N/A	#N/A	#N/A	0	0	0	0	0	0	0	0	0	0	NA	NA
Pm_g9412.t1	#N/A	PF07727(Reverse transcriptase (RNA-dependent DNA polymerase))	IPR013103(Reverse transcriptase, RNA-dependent DNA polymerase)IPR039537(Retrotransposon Ty1/copia-like)	#N/A	#N/A	#N/A	0	0	0	0	0	0	0	0	0	0	NA	NA
Pm_g9411.t1	#N/A	PF13961(Domain of unknown function (DUF4219))PF00098(Zinc knuckle)PF14223(gag-polypeptide of LTR copia-type)	IPR025314(Domain of unknown function DUF4219)IPR001878(Zinc finger, CCHC-type)IPR036875(Zinc finger, CCHC-type superfamily)	#N/A	#N/A	#N/A	0	0	0	0	0	0	0	0	0	0	NA	NA
Pm_g9411.t2	#N/A	PF13961(Domain of unknown function (DUF4219))PF13976(GAG-pre-integrase domain)PF07727(Reverse transcriptase (RNA-dependent DNA polymerase))PF00665(Integrase core domain)PF14223(gag-polypeptide of LTR copia-type)	IPR025314(Domain of unknown function DUF4219)IPR025724(GAG-pre-integrase domain)IPR013103(Reverse transcriptase, RNA-dependent DNA polymerase)IPR001878(Zinc finger, CCHC-type)IPR001584(Integrase, catalytic core)IPR036875(Zinc finger, CCHC-type superfamily)IPR036397(Ribonuclease H superfamily)IPR012337(Ribonuclease H-like superfamily)	#N/A	#N/A	#N/A	0	0	0	0	0	0	0	0	0	0	NA	NA
Pm_g9411.t3	#N/A	PF07727(Reverse transcriptase (RNA-dependent DNA polymerase))PF00098(Zinc knuckle)PF00665(Integrase core domain)PF13976(GAG-pre-integrase domain)PF13961(Domain of unknown function (DUF4219))PF14223(gag-polypeptide of LTR copia-type)	IPR013103(Reverse transcriptase, RNA-dependent DNA polymerase)IPR001584(Integrase, catalytic core)IPR036875(Zinc finger, CCHC-type superfamily)IPR012337(Ribonuclease H-like superfamily)IPR001878(Zinc finger, CCHC-type)IPR025724(GAG-pre-integrase domain)IPR036397(Ribonuclease H superfamily)IPR025314(Domain of unknown function DUF4219)	#N/A	#N/A	#N/A	0	0	0	0	0	0	0	0	0	0	NA	NA
Pm_g9410.t1	#N/A	PF14223(gag-polypeptide of LTR copia-type)PF00665(Integrase core domain)PF13976(GAG-pre-integrase domain)	IPR036397(Ribonuclease H superfamily)IPR001878(Zinc finger, CCHC-type)IPR001584(Integrase, catalytic core)IPR012337(Ribonuclease H-like superfamily)IPR025724(GAG-pre-integrase domain)IPR036875(Zinc finger, CCHC-type superfamily)	#N/A	#N/A	#N/A	0	0	0	0	0	0	0	0	0	0	NA	NA
Pm_g941.t1	#N/A	PF00501(AMP-binding enzyme)	IPR042099(AMP-dependent synthetase-like superfamily)IPR000873(AMP-dependent synthetase/ligase)IPR020845(AMP-binding, conserved site)	#N/A	#N/A	#N/A	3.19557	1.39709	1.21316	1.93527	0.632381	0.733237	1.14598	0.614366	0.831195	0.161091	1.01371	0.135071
Pm_g9409.t1	#N/A	#N/A	IPR039537(Retrotransposon Ty1/copia-like)	#N/A	#N/A	#N/A	0	0	0	0	0	0	0	0	0	0	NA	NA
Pm_g9408.t1	#N/A	PF07727(Reverse transcriptase (RNA-dependent DNA polymerase))	IPR039537(Retrotransposon Ty1/copia-like)IPR013103(Reverse transcriptase, RNA-dependent DNA polymerase)	#N/A	#N/A	#N/A	0	0	0	0	0	0	0	0	0	0	NA	NA
Pm_g9407.t1	#N/A	PF00815(Histidinol dehydrogenase)	IPR012131(Histidinol dehydrogenase)IPR016161(Aldehyde/histidinol dehydrogenase)	#N/A	#N/A	#N/A	0	0	0	0	0	0	0	0	0	0	NA	NA
Pm_g9406.t1	UP_Pm_interaction	#N/A	#N/A	#N/A	#N/A	#N/A	6.11649	4.17379	3.35245	4.54758	0.819505	13.4059	18.4731	12.1415	14.6735	1.93456	-1.52211	8.59355e-05
Pm_g9405.t1	#N/A	#N/A	#N/A	#N/A	TMHMM;TMhelixRegion of a membrane-bound protein predicted to be embedded in the membrane.;	#N/A	0	0	0	0	0	0.462388	0.602225	0.774854	0.613156	0.0903665	-1.25283	0.115779
Pm_g9404.t1	#N/A	#N/A	#N/A	#N/A	TMHMM;TMhelixRegion of a membrane-bound protein predicted to be embedded in the membrane.;	#N/A	0	0	0	0	0	0.979007	0.874341	0.281243	0.71153	0.217255	-1.45496	0.0683873
Pm_g9403.t1	#N/A	#N/A	#N/A	#N/A	#N/A	#N/A	0.204437	0.42274	0	0.209059	0.122056	0.820906	0.6415	0.275129	0.579179	0.160604	-0.593049	0.55728
Pm_g9402.t1	#N/A	#N/A	IPR036734(Neurotransmitter-gated ion-channel ligand-binding domain superfamily)	#N/A	#N/A	#N/A	0	0	0.231398	0.0771328	0.0771328	0	0	0	0	0	0.0369382	NA
Pm_g9401.t1	#N/A	PF07727(Reverse transcriptase (RNA-dependent DNA polymerase))	IPR013103(Reverse transcriptase, RNA-dependent DNA polymerase)IPR039537(Retrotransposon Ty1/copia-like)IPR012337(Ribonuclease H-like superfamily)	#N/A	#N/A	#N/A	0	0	0	0	0	0	0	0.0376292	0.0125431	0.0125431	-0.12911	NA
Pm_g9400.t1	#N/A	PF13976(GAG-pre-integrase domain)PF14223(gag-polypeptide of LTR copia-type)PF07727(Reverse transcriptase (RNA-dependent DNA polymerase))PF13961(Domain of unknown function (DUF4219))PF00665(Integrase core domain)	IPR025724(GAG-pre-integrase domain)IPR036875(Zinc finger, CCHC-type superfamily)IPR012337(Ribonuclease H-like superfamily)IPR001878(Zinc finger, CCHC-type)IPR036397(Ribonuclease H superfamily)IPR001584(Integrase, catalytic core)IPR013103(Reverse transcriptase, RNA-dependent DNA polymerase)IPR025314(Domain of unknown function DUF4219)	#N/A	#N/A	#N/A	0	0	0	0	0	0	0	0.0264953	0.00883178	0.00883178	-0.12911	NA
Pm_g940.t1	#N/A	PF07885(Ion channel)	IPR013099(Potassium channel domain)IPR015449(Potassium channel, calcium-activated, SK)	#N/A	TMHMM;TMhelixRegion of a membrane-bound protein predicted to be embedded in the membrane.;	#N/A	11.8143	10.1458	14.54	12.1667	1.28067	13.0481	8.44079	13.38	11.623	1.59396	0.127111	0.81191
Pm_g94.t1	#N/A	#N/A	IPR036875(Zinc finger, CCHC-type superfamily)IPR001878(Zinc finger, CCHC-type)	#N/A	#N/A	#N/A	0	0	0	0	0	0	0	0	0	0	NA	NA
Pm_g9399.t1	#N/A	PF07727(Reverse transcriptase (RNA-dependent DNA polymerase))PF13976(GAG-pre-integrase domain)PF14223(gag-polypeptide of LTR copia-type)PF13961(Domain of unknown function (DUF4219))PF00665(Integrase core domain)	IPR013103(Reverse transcriptase, RNA-dependent DNA polymerase)IPR025724(GAG-pre-integrase domain)IPR036397(Ribonuclease H superfamily)IPR036875(Zinc finger, CCHC-type superfamily)IPR001878(Zinc finger, CCHC-type)IPR001584(Integrase, catalytic core)IPR025314(Domain of unknown function DUF4219)IPR012337(Ribonuclease H-like superfamily)	#N/A	#N/A	#N/A	0	0	0	0	0	0	0	0	0	0	NA	NA
Pm_g9398.t1	#N/A	PF13976(GAG-pre-integrase domain)PF07727(Reverse transcriptase (RNA-dependent DNA polymerase))PF00665(Integrase core domain)PF13961(Domain of unknown function (DUF4219))PF00098(Zinc knuckle)PF14223(gag-polypeptide of LTR copia-type)	IPR025724(GAG-pre-integrase domain)IPR013103(Reverse transcriptase, RNA-dependent DNA polymerase)IPR001584(Integrase, catalytic core)IPR036875(Zinc finger, CCHC-type superfamily)IPR012337(Ribonuclease H-like superfamily)IPR025314(Domain of unknown function DUF4219)IPR001878(Zinc finger, CCHC-type)IPR036397(Ribonuclease H superfamily)	#N/A	#N/A	#N/A	0	0	0	0	0	0.0141695	0	0	0.00472316	0.00472316	-0.12911	NA
Pm_g9397.t1	#N/A	PF00665(Integrase core domain)PF07727(Reverse transcriptase (RNA-dependent DNA polymerase))PF14223(gag-polypeptide of LTR copia-type)PF13976(GAG-pre-integrase domain)	IPR036875(Zinc finger, CCHC-type superfamily)IPR036397(Ribonuclease H superfamily)IPR001584(Integrase, catalytic core)IPR039537(Retrotransposon Ty1/copia-like)IPR001878(Zinc finger, CCHC-type)IPR013103(Reverse transcriptase, RNA-dependent DNA polymerase)IPR012337(Ribonuclease H-like superfamily)IPR025724(GAG-pre-integrase domain)	#N/A	#N/A	#N/A	0	0	0	0	0	0	0	0	0	0	NA	NA
Pm_g9396.t1	#N/A	PF07727(Reverse transcriptase (RNA-dependent DNA polymerase))PF00665(Integrase core domain)PF13976(GAG-pre-integrase domain)PF13961(Domain of unknown function (DUF4219))PF14223(gag-polypeptide of LTR copia-type)	IPR013103(Reverse transcriptase, RNA-dependent DNA polymerase)IPR001584(Integrase, catalytic core)IPR036397(Ribonuclease H superfamily)IPR025724(GAG-pre-integrase domain)IPR001878(Zinc finger, CCHC-type)IPR025314(Domain of unknown function DUF4219)IPR036875(Zinc finger, CCHC-type superfamily)IPR012337(Ribonuclease H-like superfamily)	#N/A	#N/A	#N/A	0	0	0	0	0	0	0	0	0	0	NA	NA
Pm_g9395.t1	#N/A	PF00665(Integrase core domain)PF13976(GAG-pre-integrase domain)PF07727(Reverse transcriptase (RNA-dependent DNA polymerase))	IPR039537(Retrotransposon Ty1/copia-like)IPR001584(Integrase, catalytic core)IPR012337(Ribonuclease H-like superfamily)IPR036397(Ribonuclease H superfamily)IPR025724(GAG-pre-integrase domain)IPR013103(Reverse transcriptase, RNA-dependent DNA polymerase)	#N/A	#N/A	#N/A	0	0	0	0	0	0	0	0	0	0	NA	NA
Pm_g9394.t1	#N/A	PF00665(Integrase core domain)PF14223(gag-polypeptide of LTR copia-type)PF13961(Domain of unknown function (DUF4219))PF13976(GAG-pre-integrase domain)PF07727(Reverse transcriptase (RNA-dependent DNA polymerase))	IPR036875(Zinc finger, CCHC-type superfamily)IPR001584(Integrase, catalytic core)IPR001878(Zinc finger, CCHC-type)IPR025314(Domain of unknown function DUF4219)IPR012337(Ribonuclease H-like superfamily)IPR025724(GAG-pre-integrase domain)IPR013103(Reverse transcriptase, RNA-dependent DNA polymerase)IPR036397(Ribonuclease H superfamily)	#N/A	#N/A	#N/A	0	0	0	0	0	0	0	0	0	0	NA	NA
Pm_g9393.t1	#N/A	PF13976(GAG-pre-integrase domain)PF14223(gag-polypeptide of LTR copia-type)PF00665(Integrase core domain)PF07727(Reverse transcriptase (RNA-dependent DNA polymerase))PF13961(Domain of unknown function (DUF4219))	IPR025724(GAG-pre-integrase domain)IPR036397(Ribonuclease H superfamily)IPR001584(Integrase, catalytic core)IPR001878(Zinc finger, CCHC-type)IPR036875(Zinc finger, CCHC-type superfamily)IPR013103(Reverse transcriptase, RNA-dependent DNA polymerase)IPR025314(Domain of unknown function DUF4219)IPR012337(Ribonuclease H-like superfamily)	#N/A	#N/A	#N/A	0	0	0	0	0	0	0	0.10554	0.0351798	0.0351798	-0.29133	NA
Pm_g9392.t1	#N/A	PF13976(GAG-pre-integrase domain)PF14223(gag-polypeptide of LTR copia-type)PF13961(Domain of unknown function (DUF4219))	IPR036875(Zinc finger, CCHC-type superfamily)IPR025724(GAG-pre-integrase domain)IPR025314(Domain of unknown function DUF4219)IPR001878(Zinc finger, CCHC-type)	#N/A	#N/A	#N/A	0	0	0	0	0	0	0	0.218625	0.0728749	0.0728749	-0.279445	NA
Pm_g9391.t1	#N/A	PF13976(GAG-pre-integrase domain)PF14223(gag-polypeptide of LTR copia-type)PF07727(Reverse transcriptase (RNA-dependent DNA polymerase))PF00665(Integrase core domain)	IPR012337(Ribonuclease H-like superfamily)IPR036875(Zinc finger, CCHC-type superfamily)IPR039537(Retrotransposon Ty1/copia-like)IPR025724(GAG-pre-integrase domain)IPR001584(Integrase, catalytic core)IPR036397(Ribonuclease H superfamily)IPR001878(Zinc finger, CCHC-type)IPR013103(Reverse transcriptase, RNA-dependent DNA polymerase)	#N/A	#N/A	#N/A	0	0	0	0	0	0	0	0	0	0	NA	NA
Pm_g9391.t2	#N/A	PF00665(Integrase core domain)PF07727(Reverse transcriptase (RNA-dependent DNA polymerase))PF13961(Domain of unknown function (DUF4219))PF13976(GAG-pre-integrase domain)PF14223(gag-polypeptide of LTR copia-type)	IPR012337(Ribonuclease H-like superfamily)IPR001584(Integrase, catalytic core)IPR013103(Reverse transcriptase, RNA-dependent DNA polymerase)IPR025314(Domain of unknown function DUF4219)IPR001878(Zinc finger, CCHC-type)IPR036875(Zinc finger, CCHC-type superfamily)IPR025724(GAG-pre-integrase domain)IPR036397(Ribonuclease H superfamily)	#N/A	#N/A	#N/A	0	0	0	0	0	0	0	0	0	0	NA	NA
Pm_g9390.t1	#N/A	PF00665(Integrase core domain)PF07727(Reverse transcriptase (RNA-dependent DNA polymerase))PF13976(GAG-pre-integrase domain)	IPR001584(Integrase, catalytic core)IPR039537(Retrotransposon Ty1/copia-like)IPR036397(Ribonuclease H superfamily)IPR012337(Ribonuclease H-like superfamily)IPR013103(Reverse transcriptase, RNA-dependent DNA polymerase)IPR025724(GAG-pre-integrase domain)	#N/A	#N/A	#N/A	0	0	0	0	0	0	0	0	0	0	NA	NA
Pm_g9390.t2	#N/A	PF14223(gag-polypeptide of LTR copia-type)PF13961(Domain of unknown function (DUF4219))PF07727(Reverse transcriptase (RNA-dependent DNA polymerase))PF13976(GAG-pre-integrase domain)PF00665(Integrase core domain)	IPR025314(Domain of unknown function DUF4219)IPR013103(Reverse transcriptase, RNA-dependent DNA polymerase)IPR025724(GAG-pre-integrase domain)IPR012337(Ribonuclease H-like superfamily)IPR001878(Zinc finger, CCHC-type)IPR001584(Integrase, catalytic core)IPR036397(Ribonuclease H superfamily)IPR036875(Zinc finger, CCHC-type superfamily)	#N/A	#N/A	#N/A	0	0	0	0	0	0	0	0	0	0	NA	NA
Pm_g939.t1	#N/A	#N/A	#N/A	#N/A	#N/A	#N/A	4.94953	8.01236	8.40863	7.12351	1.09299	4.82668	7.76553	6.56587	6.38603	0.853125	0.194282	0.754748
Pm_g9389.t1	#N/A	PF07727(Reverse transcriptase (RNA-dependent DNA polymerase))PF13976(GAG-pre-integrase domain)PF13961(Domain of unknown function (DUF4219))PF00665(Integrase core domain)PF14223(gag-polypeptide of LTR copia-type)	IPR013103(Reverse transcriptase, RNA-dependent DNA polymerase)IPR025724(GAG-pre-integrase domain)IPR001878(Zinc finger, CCHC-type)IPR001584(Integrase, catalytic core)IPR012337(Ribonuclease H-like superfamily)IPR036397(Ribonuclease H superfamily)IPR025314(Domain of unknown function DUF4219)IPR036875(Zinc finger, CCHC-type superfamily)	#N/A	#N/A	#N/A	0	0	0	0	0	0	0	0	0	0	NA	NA
Pm_g9389.t2	#N/A	PF14223(gag-polypeptide of LTR copia-type)PF07727(Reverse transcriptase (RNA-dependent DNA polymerase))PF13976(GAG-pre-integrase domain)PF13961(Domain of unknown function (DUF4219))PF00665(Integrase core domain)	IPR013103(Reverse transcriptase, RNA-dependent DNA polymerase)IPR025724(GAG-pre-integrase domain)IPR012337(Ribonuclease H-like superfamily)IPR001878(Zinc finger, CCHC-type)IPR001584(Integrase, catalytic core)IPR036397(Ribonuclease H superfamily)IPR036875(Zinc finger, CCHC-type superfamily)IPR025314(Domain of unknown function DUF4219)	#N/A	#N/A	#N/A	0	0	0	0	0	0	0	0	0	0	NA	NA
Pm_g9388.t1	#N/A	PF07727(Reverse transcriptase (RNA-dependent DNA polymerase))PF00665(Integrase core domain)PF13976(GAG-pre-integrase domain)	IPR013103(Reverse transcriptase, RNA-dependent DNA polymerase)IPR039537(Retrotransposon Ty1/copia-like)IPR001584(Integrase, catalytic core)IPR012337(Ribonuclease H-like superfamily)IPR036397(Ribonuclease H superfamily)IPR025724(GAG-pre-integrase domain)	#N/A	#N/A	#N/A	0	0	0	0	0	0	0	0	0	0	NA	NA
Pm_g9387.t1	#N/A	PF07727(Reverse transcriptase (RNA-dependent DNA polymerase))PF13976(GAG-pre-integrase domain)PF00665(Integrase core domain)PF14223(gag-polypeptide of LTR copia-type)PF13961(Domain of unknown function (DUF4219))	IPR013103(Reverse transcriptase, RNA-dependent DNA polymerase)IPR036397(Ribonuclease H superfamily)IPR001584(Integrase, catalytic core)IPR012337(Ribonuclease H-like superfamily)IPR001878(Zinc finger, CCHC-type)IPR025724(GAG-pre-integrase domain)IPR036875(Zinc finger, CCHC-type superfamily)IPR025314(Domain of unknown function DUF4219)	#N/A	#N/A	#N/A	0	0	0	0	0	0	0	0	0	0	NA	NA
Pm_g9386.t1	#N/A	PF07727(Reverse transcriptase (RNA-dependent DNA polymerase))	IPR013103(Reverse transcriptase, RNA-dependent DNA polymerase)IPR039537(Retrotransposon Ty1/copia-like)	#N/A	#N/A	#N/A	0	0	0	0	0	0	0	0	0	0	NA	NA
Pm_g9385.t1	#N/A	PF00665(Integrase core domain)PF13976(GAG-pre-integrase domain)	IPR039537(Retrotransposon Ty1/copia-like)IPR036397(Ribonuclease H superfamily)IPR001584(Integrase, catalytic core)IPR025724(GAG-pre-integrase domain)IPR012337(Ribonuclease H-like superfamily)	#N/A	#N/A	#N/A	0	0	0	0	0	0	0	0.478586	0.159529	0.159529	-0.279445	NA
Pm_g9384.t1	#N/A	PF00005(ABC transporter)	IPR027417(P-loop containing nucleoside triphosphate hydrolase)IPR003439(ABC transporter-like)	#N/A	#N/A	#N/A	0	0	0	0	0	0	0	0	0	0	NA	NA
Pm_g9383.t1	#N/A	PF00005(ABC transporter)	IPR027417(P-loop containing nucleoside triphosphate hydrolase)IPR003439(ABC transporter-like)	#N/A	#N/A	#N/A	0	0	0	0	0	0	0	0	0	0	NA	NA
Pm_g9382.t1	#N/A	PF00078(Reverse transcriptase (RNA-dependent DNA polymerase))	IPR036691(Endonuclease/exonuclease/phosphatase superfamily)IPR000477(Reverse transcriptase domain)	#N/A	#N/A	#N/A	0	0	0	0	0	0	0	0	0	0	NA	NA
Pm_g9381.t1	#N/A	PF00078(Reverse transcriptase (RNA-dependent DNA polymerase))	IPR036691(Endonuclease/exonuclease/phosphatase superfamily)IPR000477(Reverse transcriptase domain)	#N/A	#N/A	#N/A	0	0	0	0	0	0	0	0	0	0	NA	NA
Pm_g9380.t1	#N/A	#N/A	#N/A	#N/A	#N/A	#N/A	0	0	0	0	0	0	0	0	0	0	NA	NA
Pm_g938.t1	#N/A	PF00501(AMP-binding enzyme)	IPR020845(AMP-binding, conserved site)IPR000873(AMP-dependent synthetase/ligase)IPR042099(AMP-dependent synthetase-like superfamily)	#N/A	#N/A	#N/A	37.6748	25.0383	49.041	37.2514	6.93222	46.6157	38.1235	39.4417	41.3936	2.63864	-0.0891257	0.865195
Pm_g9379.t1	#N/A	PF00078(Reverse transcriptase (RNA-dependent DNA polymerase))	IPR036691(Endonuclease/exonuclease/phosphatase superfamily)IPR000477(Reverse transcriptase domain)	#N/A	#N/A	#N/A	0	0	0	0	0	0	0	0	0	0	NA	NA
Pm_g9378.t1	#N/A	#N/A	#N/A	#N/A	#N/A	#N/A	0	0	0	0	0	0	0	0	0	0	NA	NA
Pm_g9377.t1	#N/A	PF00078(Reverse transcriptase (RNA-dependent DNA polymerase))	IPR000477(Reverse transcriptase domain)IPR036691(Endonuclease/exonuclease/phosphatase superfamily)	#N/A	#N/A	#N/A	0	0	0	0	0	0	0	0	0	0	NA	NA
Pm_g9376.t1	#N/A	PF00078(Reverse transcriptase (RNA-dependent DNA polymerase))	IPR036691(Endonuclease/exonuclease/phosphatase superfamily)IPR000477(Reverse transcriptase domain)	#N/A	#N/A	#N/A	0	0	0	0	0	0	0	0	0	0	NA	NA
Pm_g9375.t1	#N/A	PF00078(Reverse transcriptase (RNA-dependent DNA polymerase))	IPR036691(Endonuclease/exonuclease/phosphatase superfamily)IPR000477(Reverse transcriptase domain)	#N/A	#N/A	#N/A	0	0	0	0	0	0	0	0	0	0	NA	NA
Pm_g9374.t1	#N/A	PF00078(Reverse transcriptase (RNA-dependent DNA polymerase))	IPR000477(Reverse transcriptase domain)IPR036691(Endonuclease/exonuclease/phosphatase superfamily)	#N/A	#N/A	#N/A	0	0	0	0	0	0	0	0	0	0	NA	NA
Pm_g9373.t1	#N/A	PF00078(Reverse transcriptase (RNA-dependent DNA polymerase))	IPR000477(Reverse transcriptase domain)IPR036691(Endonuclease/exonuclease/phosphatase superfamily)	#N/A	#N/A	#N/A	0	0	0	0	0	0	0	0	0	0	NA	NA
Pm_g9372.t1	#N/A	PF00078(Reverse transcriptase (RNA-dependent DNA polymerase))	IPR036691(Endonuclease/exonuclease/phosphatase superfamily)IPR000477(Reverse transcriptase domain)	#N/A	#N/A	#N/A	0	0	0	0	0	0	0	0	0	0	NA	NA
Pm_g9371.t1	#N/A	PF00078(Reverse transcriptase (RNA-dependent DNA polymerase))	IPR000477(Reverse transcriptase domain)IPR036691(Endonuclease/exonuclease/phosphatase superfamily)	#N/A	#N/A	#N/A	0	0	0	0	0	0	0	0	0	0	NA	NA
Pm_g9370.t1	#N/A	#N/A	#N/A	#N/A	#N/A	#N/A	0	0	0	0	0	0	0	0	0	0	NA	NA
Pm_g937.t1	#N/A	PF00501(AMP-binding enzyme)	IPR042099(AMP-dependent synthetase-like superfamily)IPR000873(AMP-dependent synthetase/ligase)	#N/A	#N/A	#N/A	0.561439	0.773972	0.963584	0.766332	0.116152	0.187869	0.293622	0.818544	0.433345	0.195004	0.63655	0.479013
Pm_g9369.t1	#N/A	PF00078(Reverse transcriptase (RNA-dependent DNA polymerase))	IPR000477(Reverse transcriptase domain)IPR036691(Endonuclease/exonuclease/phosphatase superfamily)	#N/A	#N/A	#N/A	0	0	0	0	0	0	0	0	0	0	NA	NA
Pm_g9368.t1	#N/A	#N/A	#N/A	#N/A	#N/A	#N/A	0	0	0	0	0	0	0	0	0	0	NA	NA
Pm_g9367.t1	#N/A	PF00078(Reverse transcriptase (RNA-dependent DNA polymerase))	IPR000477(Reverse transcriptase domain)IPR036691(Endonuclease/exonuclease/phosphatase superfamily)	#N/A	#N/A	#N/A	0	0	0	0	0	0	0	0	0	0	NA	NA
Pm_g9366.t1	#N/A	PF00078(Reverse transcriptase (RNA-dependent DNA polymerase))	IPR000477(Reverse transcriptase domain)IPR036691(Endonuclease/exonuclease/phosphatase superfamily)	#N/A	#N/A	#N/A	0	0	0	0	0	0	0	0	0	0	NA	NA
Pm_g9365.t1	#N/A	PF00078(Reverse transcriptase (RNA-dependent DNA polymerase))	IPR036691(Endonuclease/exonuclease/phosphatase superfamily)IPR000477(Reverse transcriptase domain)	#N/A	#N/A	#N/A	0	0	0	0	0	0	0	0	0	0	NA	NA
Pm_g9364.t1	#N/A	PF00078(Reverse transcriptase (RNA-dependent DNA polymerase))	IPR036691(Endonuclease/exonuclease/phosphatase superfamily)IPR000477(Reverse transcriptase domain)	#N/A	#N/A	#N/A	0	0	0	0	0	0	0	0	0	0	NA	NA
Pm_g9363.t1	#N/A	PF00078(Reverse transcriptase (RNA-dependent DNA polymerase))	IPR000477(Reverse transcriptase domain)IPR036691(Endonuclease/exonuclease/phosphatase superfamily)	#N/A	#N/A	#N/A	0	0	0	0	0	0	0	0	0	0	NA	NA
Pm_g9362.t1	#N/A	PF00078(Reverse transcriptase (RNA-dependent DNA polymerase))	IPR036691(Endonuclease/exonuclease/phosphatase superfamily)IPR000477(Reverse transcriptase domain)	#N/A	#N/A	#N/A	0	0	0	0	0	0	0	0	0	0	NA	NA
Pm_g9361.t1	#N/A	#N/A	#N/A	#N/A	#N/A	#N/A	0	0	0	0	0	0	0	0	0	0	NA	NA
Pm_g9360.t1	#N/A	PF00078(Reverse transcriptase (RNA-dependent DNA polymerase))	IPR036691(Endonuclease/exonuclease/phosphatase superfamily)IPR000477(Reverse transcriptase domain)	#N/A	#N/A	#N/A	0	0	0	0	0	0	0	0	0	0	NA	NA
Pm_g936.t1	#N/A	#N/A	IPR011990(Tetratricopeptide-like helical domain superfamily)	#N/A	#N/A	#N/A	0	0	0	0	0	0	0	0.321761	0.107254	0.107254	-0.212135	NA
Pm_g9359.t1	#N/A	#N/A	#N/A	#N/A	#N/A	#N/A	0	0	0	0	0	0	0	0	0	0	NA	NA
Pm_g9358.t1	#N/A	PF00078(Reverse transcriptase (RNA-dependent DNA polymerase))	IPR036691(Endonuclease/exonuclease/phosphatase superfamily)IPR000477(Reverse transcriptase domain)	#N/A	#N/A	#N/A	0	0	0	0	0	0	0	0	0	0	NA	NA
Pm_g9357.t1	#N/A	PF00078(Reverse transcriptase (RNA-dependent DNA polymerase))	IPR036691(Endonuclease/exonuclease/phosphatase superfamily)IPR000477(Reverse transcriptase domain)	#N/A	#N/A	#N/A	0	0	0	0	0	0	0	0	0	0	NA	NA
[truncated: 21,649 more rows]

## Sheet: Table_S1(B)
Table S1. Summary of the Dual RNAseq dataset for (A) P. myriotylum (Pm) and (B) P. oligandrum (Po) during confrontation with each other or self-confrontation. (C) Data relating to the P. oligandrum candidate secreted cellulases (annotated with a signal peptide and without a transmembrane domain) and candidate serine peptidases/proteases.
[truncated: 14,955 more rows]

[truncated: 1 more sheets: Table_S1(C)]
