# Supplementary material for: Dual-Transcriptomic, Microscopic, and Biocontrol Analyses of the Interaction Between the Bioeffector Pythium oligandrum and the Pythium Soft-Rot of Ginger Pathogen Pythium myriotylum
Source: Front Microbiol. 2021 Nov 16;12:765872. doi: 10.3389/fmicb.2021.765872 (PMC8637047; doi:10.3389/fmicb.2021.765872)
Supplement: Supplementary file 2 [file Table_2.XLSX]

## Sheet: Table_S2
Table S2. List of primer sequences used for qPCR work to validate expression differences in the dual-RNAseq dataset. As well as the sequences, the primer efficiency value and the purpose are listed for each of the primer pairs.
Species	Funtional category	Gene name (ID)	Orientation	Sequence 5'-3'	Purpose	Primer efficiency	number of five-fold dilutions of DNA used to calculate the primer efficiency
P. myriotylum	N/A	N/A	Fw	GTCGGAGAGACCCTGGTATATG	amplifies upstream of Pm_26783_t to use to check for presence of gDNA in cDNA samples;	N/A	/
			Rv	CGAGCGAGCGGGAACTCTG
P. myriotylum	reference gene (tubulin)	Pm_g6466.t1	Fw	ACGGATATTGCGGTGATGCT	reference gene for P. myriotylum	0.99	6
			Rv	TGAGACGGTTCAGGTTCGTG
P. myriotylum	reference gene (GAPDH)	Pm_17033.t1	Fw	ATCAAGGCCGCCATCAAGAA	reference gene for P. myriotylum	0.96	5
			Rv	TGTCGTTGAGCGAGATACCG
P. myriotylum	Kazal type protease inhibitor	Pm_g8265.t1/Pm_g8256.t1	Fw	GCTACTCTCGCTTTCCTCGG	validate Dual-RNAseq dataset	0.92	6
			Rv	CGAGTAGGTGATGCCGTCTG
P. myriotylum	Kazal type protease inhibitor	Pm_g8255.t1	Fw	TCATTCCGTGTGAGTGTGGG	validate Dual-RNAseq dataset	0.97	6
			Rv	GTTTCCGCACTTGGCATTGT
P. myriotylum	Kazal type protease inhibitor	Pm_g8257.t1	Fw	CCAACGAGTGCGTCTTCAAC	validate Dual-RNAseq dataset	0.86	6
			Rv	CACGTCGCGAAATCCAACAG
P. myriotylum	Cellulase gene	Pm_g7072.t1	Fw	CTCACCCGTGTCGGTCTTTT	validate Dual-RNAseq dataset	1	5
			Rv	ATCCTTGATCTCAGGGCCAG
P. myriotylum	Cellulase gene	Pm_g7136.t1	Fw	AAATCGCGTCGTTCCTGAGT	validate Dual-RNAseq dataset	0.97	6
			Rv	GCGGTTCGACTCTCTGTTGA
P. myriotylum	Cellulase gene	Pm_g14120.t1	Fw	GCTTCGTCACCGCATCAAAG	validate Dual-RNAseq dataset	0.95	5
			Rv	GCGTAAAGACCGCCAAACTC
P. myriotylum	Elicitin-like gene (Pm_ELL-43)	Pm_g6122.t1	Fw	GACGCTTTCGATTCCGACG	validate Dual-RNAseq dataset	1.01	5
			Rv	GATCAACACGCCAGAGAACG
P. oligandrum	N/A	N/A	Fw	AGGGCGGAGGAGTACAAGAT	amplifies intergenic sequence in the region after Poli38472_013770 to use to check for presence of gDNA in cDNA samples;	N/A	/
			Rv	TAGGTACTCCAGCTCCCACC
P. oligandrum	reference gene (Succinate dehydrogenase)	Po_g2472.t1	Fw	TTCGTGCGCCATGAACATTG	reference gene for P. oligandrum	0.99	7
			Rv	ACATGTGTGGCAATGGGTAG
P. oligandrum	reference gene (G6PDH)	Po_g6912.t1	Fw	TCTTTGATCGCGATGGAACC	reference gene for P. oligandrum	0.94	7
			Rv	AAGCGAAATTGGCTGGATGC
P. oligandrum	trypsin serine peptidase gene	Po_g10553.t1	Fw	AAATTCGCCGCCATCGTTTC	validate Dual-RNAseq dataset	0.92	6
			Rv	TGGAACTTGTTGCCTTCGGT
P. oligandrum	trypsin-like serine peptidase gene	Po_g5323.t1	Fw	GCCACTCGGCTTACCAGATT	validate Dual-RNAseq dataset	0.98	5
			Rv	GAAGCACTTGGCTGGTTTGG
