# Supplementary material for: Dual-Transcriptomic, Microscopic, and Biocontrol Analyses of the Interaction Between the Bioeffector Pythium oligandrum and the Pythium Soft-Rot of Ginger Pathogen Pythium myriotylum
Source: Front Microbiol. 2021 Nov 16;12:765872. doi: 10.3389/fmicb.2021.765872 (PMC8637047; doi:10.3389/fmicb.2021.765872)
Supplement: Supplementary file 4 [file Table_4.XLSX]

## Sheet: Table S4(A) UP_Pm_confrontation
Table S4. Summary of the gene ontology (GO) enrichment analysis of the differentially expressed genes in P. myriotylum (A and B) or P. oligandrum (C and D) in the confrontation.
GO-ID	Description	corrected p-value	Number of genes annotated with listed GO term in significantly higher genes	Total number of genes annotated with listed GO term	Number of genes annotated with at least one GO term in significantly higher genes	Total number of genes annotated with at least one GO term	Genes contributing to the enrichment
3674	molecular_function	3.8779e-05	245	6464	275	8432	Pm_g8265|Pm_g8266|Pm_g3499|Pm_g4104|Pm_g6405|Pm_g8152|Pm_g5320|Pm_g6530|Pm_g9249|Pm_g6654|Pm_g21137|Pm_g20840|Pm_g21376|Pm_g17675|Pm_g1059|Pm_g17670|Pm_g10482|Pm_g7072|Pm_g16468|Pm_g14724|Pm_g9253|Pm_g1171|Pm_g19735|Pm_g7077|Pm_g5214|Pm_g10917|Pm_g19053|Pm_g21924|Pm_g2745|Pm_g20159|Pm_g21489|Pm_g2628|Pm_g4929|Pm_g19043|Pm_g19285|Pm_g1169|Pm_g14152|Pm_g19968|Pm_g15488|Pm_g9265|Pm_g19602|Pm_g19967|…
16763	transferase activity, transferring pentosyl groups	0.0021764	5	11	275	8432	Pm_g3311|Pm_g18980|Pm_g21529|Pm_g16328|Pm_g16448
166	nucleotide binding	0.0021764	67	1250	275	8432	Pm_g2482|Pm_g11509|Pm_g4104|Pm_g2445|Pm_g21302|Pm_g736|Pm_g18258|Pm_g15585|Pm_g10170|Pm_g13047|Pm_g19029|Pm_g11424|Pm_g12950|Pm_g18459|Pm_g15305|Pm_g14414|Pm_g8152|Pm_g11423|Pm_g14413|Pm_g6654|Pm_g3789|Pm_g20446|Pm_g20840|Pm_g17398|Pm_g1059|Pm_g17670|Pm_g10482|Pm_g10044|Pm_g14724|Pm_g14129|Pm_g7673|Pm_g10952|Pm_g1090|Pm_g7550|Pm_g10756|Pm_g11847|Pm_g7356|Pm_g6269|Pm_g2421|Pm_g19053|Pm_g2745|Pm_g2…
3950	NAD+ ADP-ribosyltransferase activity	0.0021764	4	6	275	8432	Pm_g3311|Pm_g18980|Pm_g16328|Pm_g16448
5488	binding	0.0041667	152	3659	275	8432	Pm_g8265|Pm_g5276|Pm_g8266|Pm_g11509|Pm_g19909|Pm_g3499|Pm_g4104|Pm_g2445|Pm_g4626|Pm_g21304|Pm_g732|Pm_g22523|Pm_g21302|Pm_g736|Pm_g18258|Pm_g18496|Pm_g11065|Pm_g10412|Pm_g12950|Pm_g15305|Pm_g8152|Pm_g6530|Pm_g5044|Pm_g6654|Pm_g8677|Pm_g3789|Pm_g20446|Pm_g20840|Pm_g17398|Pm_g19336|Pm_g21894|Pm_g1579|Pm_g17675|Pm_g10080|Pm_g1059|Pm_g17670|Pm_g10482|Pm_g16468|Pm_g14724|Pm_g9253|Pm_g18921|Pm_g15408…
17076	purine nucleotide binding	0.0054626	62	1176	275	8432	Pm_g2482|Pm_g11509|Pm_g4104|Pm_g2445|Pm_g21302|Pm_g736|Pm_g18258|Pm_g10170|Pm_g13047|Pm_g19029|Pm_g11424|Pm_g15305|Pm_g14414|Pm_g8152|Pm_g11423|Pm_g14413|Pm_g3789|Pm_g20446|Pm_g20840|Pm_g17398|Pm_g1059|Pm_g17670|Pm_g10482|Pm_g10044|Pm_g14724|Pm_g14129|Pm_g10952|Pm_g1090|Pm_g7550|Pm_g10756|Pm_g11847|Pm_g7356|Pm_g6269|Pm_g2421|Pm_g19053|Pm_g2745|Pm_g20159|Pm_g21489|Pm_g19567|Pm_g958|Pm_g19681|Pm_g1…
32553	ribonucleotide binding	0.0084708	59	1139	275	8432	Pm_g2482|Pm_g11509|Pm_g4104|Pm_g2445|Pm_g21302|Pm_g736|Pm_g18258|Pm_g10170|Pm_g13047|Pm_g19029|Pm_g11424|Pm_g15305|Pm_g14414|Pm_g8152|Pm_g11423|Pm_g14413|Pm_g20446|Pm_g20840|Pm_g17398|Pm_g1059|Pm_g17670|Pm_g10482|Pm_g10044|Pm_g14724|Pm_g14129|Pm_g10952|Pm_g1090|Pm_g7550|Pm_g10756|Pm_g11847|Pm_g7356|Pm_g6269|Pm_g2421|Pm_g19053|Pm_g2745|Pm_g20159|Pm_g21489|Pm_g19567|Pm_g19681|Pm_g14152|Pm_g15488|Pm…
32555	purine ribonucleotide binding	0.0084708	59	1139	275	8432	Pm_g2482|Pm_g11509|Pm_g4104|Pm_g2445|Pm_g21302|Pm_g736|Pm_g18258|Pm_g10170|Pm_g13047|Pm_g19029|Pm_g11424|Pm_g15305|Pm_g14414|Pm_g8152|Pm_g11423|Pm_g14413|Pm_g20446|Pm_g20840|Pm_g17398|Pm_g1059|Pm_g17670|Pm_g10482|Pm_g10044|Pm_g14724|Pm_g14129|Pm_g10952|Pm_g1090|Pm_g7550|Pm_g10756|Pm_g11847|Pm_g7356|Pm_g6269|Pm_g2421|Pm_g19053|Pm_g2745|Pm_g20159|Pm_g21489|Pm_g19567|Pm_g19681|Pm_g14152|Pm_g15488|Pm…
5576	extracellular region	0.0084708	16	173	275	8432	Pm_g12406|Pm_g7198|Pm_g11306|Pm_g6122|Pm_g4789|Pm_g1838|Pm_g637|Pm_g636|Pm_g14152|Pm_g14158|Pm_g14885|Pm_g11114|Pm_g18921|Pm_g15624|Pm_g16536|Pm_g11115
3677	DNA binding	0.0084708	17	193	275	8432	Pm_g15408|Pm_g2445|Pm_g4789|Pm_g4626|Pm_g21304|Pm_g21302|Pm_g1579|Pm_g637|Pm_g636|Pm_g15585|Pm_g12183|Pm_g14885|Pm_g18838|Pm_g14129|Pm_g18921|Pm_g10950|Pm_g7690
6471	protein amino acid ADP-ribosylation	0.0084708	3	5	275	8432	Pm_g3311|Pm_g16328|Pm_g16448
42025	host cell nucleus	0.0084708	7	42	275	8432	Pm_g12406|Pm_g637|Pm_g11306|Pm_g636|Pm_g14885|Pm_g4789|Pm_g18921
44215	other organism	0.0084708	7	42	275	8432	Pm_g12406|Pm_g637|Pm_g11306|Pm_g636|Pm_g14885|Pm_g4789|Pm_g18921
44216	other organism cell	0.0084708	7	42	275	8432	Pm_g12406|Pm_g637|Pm_g11306|Pm_g636|Pm_g14885|Pm_g4789|Pm_g18921
44217	other organism part	0.0084708	7	42	275	8432	Pm_g12406|Pm_g637|Pm_g11306|Pm_g636|Pm_g14885|Pm_g4789|Pm_g18921
43245	extraorganismal space	0.0084708	7	42	275	8432	Pm_g12406|Pm_g637|Pm_g11306|Pm_g636|Pm_g14885|Pm_g4789|Pm_g18921
44421	extracellular region part	0.0084708	7	42	275	8432	Pm_g12406|Pm_g637|Pm_g11306|Pm_g636|Pm_g14885|Pm_g4789|Pm_g18921
18995	host	0.0084708	7	42	275	8432	Pm_g12406|Pm_g637|Pm_g11306|Pm_g636|Pm_g14885|Pm_g4789|Pm_g18921
43656	intracellular region of host	0.0084708	7	42	275	8432	Pm_g12406|Pm_g637|Pm_g11306|Pm_g636|Pm_g14885|Pm_g4789|Pm_g18921
43657	host cell	0.0084708	7	42	275	8432	Pm_g12406|Pm_g637|Pm_g11306|Pm_g636|Pm_g14885|Pm_g4789|Pm_g18921
33643	host cell part	0.0084708	7	42	275	8432	Pm_g12406|Pm_g637|Pm_g11306|Pm_g636|Pm_g14885|Pm_g4789|Pm_g18921
33646	host intracellular part	0.0084708	7	42	275	8432	Pm_g12406|Pm_g637|Pm_g11306|Pm_g636|Pm_g14885|Pm_g4789|Pm_g18921
33647	host intracellular organelle	0.0084708	7	42	275	8432	Pm_g12406|Pm_g637|Pm_g11306|Pm_g636|Pm_g14885|Pm_g4789|Pm_g18921
33648	host intracellular membrane-bounded organelle	0.0084708	7	42	275	8432	Pm_g12406|Pm_g637|Pm_g11306|Pm_g636|Pm_g14885|Pm_g4789|Pm_g18921
32446	protein modification by small protein conjugation	0.0098353	4	12	275	8432	Pm_g21894|Pm_g5775|Pm_g10045|Pm_g10412
30554	adenyl nucleotide binding	0.014864	53	1055	275	8432	Pm_g2482|Pm_g4104|Pm_g2445|Pm_g21302|Pm_g736|Pm_g10170|Pm_g13047|Pm_g19029|Pm_g11424|Pm_g15305|Pm_g14414|Pm_g8152|Pm_g11423|Pm_g14413|Pm_g3789|Pm_g20446|Pm_g20840|Pm_g17398|Pm_g1059|Pm_g17670|Pm_g10482|Pm_g10044|Pm_g14724|Pm_g14129|Pm_g10952|Pm_g7550|Pm_g10756|Pm_g11847|Pm_g7356|Pm_g6269|Pm_g19053|Pm_g2745|Pm_g20159|Pm_g21489|Pm_g19567|Pm_g958|Pm_g14152|Pm_g15488|Pm_g18838|Pm_g9265|Pm_g10951|Pm_g…
1882	nucleoside binding	0.014864	53	1055	275	8432	Pm_g2482|Pm_g4104|Pm_g2445|Pm_g21302|Pm_g736|Pm_g10170|Pm_g13047|Pm_g19029|Pm_g11424|Pm_g15305|Pm_g14414|Pm_g8152|Pm_g11423|Pm_g14413|Pm_g3789|Pm_g20446|Pm_g20840|Pm_g17398|Pm_g1059|Pm_g17670|Pm_g10482|Pm_g10044|Pm_g14724|Pm_g14129|Pm_g10952|Pm_g7550|Pm_g10756|Pm_g11847|Pm_g7356|Pm_g6269|Pm_g19053|Pm_g2745|Pm_g20159|Pm_g21489|Pm_g19567|Pm_g958|Pm_g14152|Pm_g15488|Pm_g18838|Pm_g9265|Pm_g10951|Pm_g…
1883	purine nucleoside binding	0.014864	53	1055	275	8432	Pm_g2482|Pm_g4104|Pm_g2445|Pm_g21302|Pm_g736|Pm_g10170|Pm_g13047|Pm_g19029|Pm_g11424|Pm_g15305|Pm_g14414|Pm_g8152|Pm_g11423|Pm_g14413|Pm_g3789|Pm_g20446|Pm_g20840|Pm_g17398|Pm_g1059|Pm_g17670|Pm_g10482|Pm_g10044|Pm_g14724|Pm_g14129|Pm_g10952|Pm_g7550|Pm_g10756|Pm_g11847|Pm_g7356|Pm_g6269|Pm_g19053|Pm_g2745|Pm_g20159|Pm_g21489|Pm_g19567|Pm_g958|Pm_g14152|Pm_g15488|Pm_g18838|Pm_g9265|Pm_g10951|Pm_g…
6303	double-strand break repair via nonhomologous end joining	0.018873	2	2	275	8432	Pm_g12183|Pm_g10950
34450	ubiquitin-ubiquitin ligase activity	0.018873	2	2	275	8432	Pm_g5775|Pm_g10412
726	non-recombinational repair	0.018873	2	2	275	8432	Pm_g12183|Pm_g10950
43565	sequence-specific DNA binding	0.019069	5	25	275	8432	Pm_g637|Pm_g636|Pm_g14885|Pm_g4789|Pm_g18921
5524	ATP binding	0.02958	50	1018	275	8432	Pm_g2482|Pm_g4104|Pm_g2445|Pm_g21302|Pm_g736|Pm_g10170|Pm_g13047|Pm_g19029|Pm_g11424|Pm_g15305|Pm_g14414|Pm_g8152|Pm_g11423|Pm_g14413|Pm_g20446|Pm_g20840|Pm_g17398|Pm_g1059|Pm_g17670|Pm_g10482|Pm_g10044|Pm_g14724|Pm_g14129|Pm_g10952|Pm_g7550|Pm_g10756|Pm_g11847|Pm_g7356|Pm_g6269|Pm_g19053|Pm_g2745|Pm_g20159|Pm_g21489|Pm_g19567|Pm_g14152|Pm_g15488|Pm_g18838|Pm_g9265|Pm_g10951|Pm_g19967|Pm_g6272|Pm…
32559	adenyl ribonucleotide binding	0.02958	50	1019	275	8432	Pm_g2482|Pm_g4104|Pm_g2445|Pm_g21302|Pm_g736|Pm_g10170|Pm_g13047|Pm_g19029|Pm_g11424|Pm_g15305|Pm_g14414|Pm_g8152|Pm_g11423|Pm_g14413|Pm_g20446|Pm_g20840|Pm_g17398|Pm_g1059|Pm_g17670|Pm_g10482|Pm_g10044|Pm_g14724|Pm_g14129|Pm_g10952|Pm_g7550|Pm_g10756|Pm_g11847|Pm_g7356|Pm_g6269|Pm_g19053|Pm_g2745|Pm_g20159|Pm_g21489|Pm_g19567|Pm_g14152|Pm_g15488|Pm_g18838|Pm_g9265|Pm_g10951|Pm_g19967|Pm_g6272|Pm…
19899	enzyme binding	0.037206	4	18	275	8432	Pm_g5044|Pm_g15589|Pm_g11310|Pm_g19602
4198	calcium-dependent cysteine-type endopeptidase activity	0.038189	3	9	275	8432	Pm_g922|Pm_g11518|Pm_g22278
6302	double-strand break repair	0.046414	2	3	275	8432	Pm_g12183|Pm_g10950

## Sheet: Table S4(B) DW_Pm_confrontation
Table S4. Summary of the gene ontology (GO) enrichment analysis of the differentially expressed genes in P. myriotylum (A and B) or P. oligandrum (C and D) in the confrontation.
GO-ID	Description	corrected p-value	Number of genes annotated with listed GO term in significantly higher genes	Total number of genes annotated with listed GO term	Number of genes annotated with at least one GO term in significantly higher genes	Total number of genes annotated with at least one GO term	Genes contributing to the enrichment
3824	catalytic activity	0.024957	72	3926	113	8432	Pm_g9478|Pm_g7179|Pm_g15508|Pm_g14857|Pm_g14538|Pm_g19031|Pm_g6603|Pm_g1869|Pm_g2407|Pm_g21423|Pm_g20213|Pm_g22129|Pm_g22525|Pm_g13081|Pm_g19589|Pm_g13440|Pm_g10331|Pm_g12435|Pm_g18657|Pm_g7184|Pm_g7382|Pm_g22291|Pm_g15418|Pm_g22294|Pm_g2530|Pm_g965|Pm_g18520|Pm_g19531|Pm_g727|Pm_g18088|Pm_g17516|Pm_g7190|Pm_g7191|Pm_g16103|Pm_g14801|Pm_g15417|Pm_g12269|Pm_g11802|Pm_g11801|Pm_g4320|Pm_g7752|Pm_g1…
5975	carbohydrate metabolic process	0.024957	14	349	113	8432	Pm_g2170|Pm_g7179|Pm_g4320|Pm_g4134|Pm_g8625|Pm_g7239|Pm_g4328|Pm_g18088|Pm_g17516|Pm_g7190|Pm_g18969|Pm_g7191|Pm_g18657|Pm_g7184
19751	polyol metabolic process	0.024957	3	11	113	8432	Pm_g17516|Pm_g8625|Pm_g18969
6979	response to oxidative stress	0.024957	3	12	113	8432	Pm_g22525|Pm_g14857|Pm_g14864
5507	copper ion binding	0.024957	3	12	113	8432	Pm_g15418|Pm_g14995|Pm_g15417
46838	phosphorylated carbohydrate dephosphorylation	0.024957	2	3	113	8432	Pm_g8625|Pm_g18969
46855	inositol phosphate dephosphorylation	0.024957	2	3	113	8432	Pm_g8625|Pm_g18969
3674	molecular_function	0.040859	100	6464	113	8432	Pm_g9478|Pm_g7179|Pm_g8268|Pm_g13009|Pm_g14857|Pm_g1869|Pm_g21423|Pm_g20213|Pm_g22129|Pm_g22525|Pm_g13081|Pm_g19589|Pm_g12435|Pm_g18657|Pm_g7184|Pm_g22093|Pm_g15418|Pm_g18090|Pm_g965|Pm_g20168|Pm_g18520|Pm_g727|Pm_g18088|Pm_g7190|Pm_g7191|Pm_g16103|Pm_g15417|Pm_g12269|Pm_g7752|Pm_g10915|Pm_g5975|Pm_g7239|Pm_g18085|Pm_g6946|Pm_g9818|Pm_g20038|Pm_g1962|Pm_g10113|Pm_g1282|Pm_g15403|Pm_g6276|Pm_g9821…
42221	response to chemical stimulus	0.040859	3	16	113	8432	Pm_g22525|Pm_g14857|Pm_g14864
16491	oxidoreductase activity	0.040859	18	613	113	8432	Pm_g6352|Pm_g14857|Pm_g22291|Pm_g15418|Pm_g22294|Pm_g5975|Pm_g9818|Pm_g20038|Pm_g965|Pm_g22525|Pm_g13081|Pm_g14995|Pm_g17516|Pm_g14466|Pm_g14801|Pm_g15417|Pm_g7250|Pm_g14864
4553	hydrolase activity, hydrolyzing O-glycosyl compounds	0.047614	9	204	113	8432	Pm_g7179|Pm_g4320|Pm_g18088|Pm_g7190|Pm_g7239|Pm_g7191|Pm_g4328|Pm_g18657|Pm_g7184
16798	hydrolase activity, acting on glycosyl bonds	0.047614	9	206	113	8432	Pm_g7179|Pm_g4320|Pm_g18088|Pm_g7190|Pm_g7239|Pm_g7191|Pm_g4328|Pm_g18657|Pm_g7184

## Sheet: Table S4(C) UP_Po_confrontation
Table S4. Summary of the gene ontology (GO) enrichment analysis of the differentially expressed genes in P. myriotylum (A and B) or P. oligandrum (C and D) in the confrontation.
GO-ID	Description	corrected p-value	Number of genes annotated with listed GO term in significantly higher genes	Total number of genes annotated with listed GO term	Number of genes annotated with at least one GO term in significantly higher genes	Total number of genes annotated with at least one GO term	Genes contributing to the enrichment
5576	extracellular region	1.526e-10	21	106	219	8055	Po_g6512.t1|Po_g7832.t1|Po_g11996.t1|Po_g8087.t1|Po_g8117.t1|Po_g6514.t1|Po_g3468.t1|Po_g2258.t1|Po_g8058.t1|Po_g6976.t1|Po_g6977.t1|Po_g8073.t1|Po_g9810.t1|Po_g8074.t1|Po_g8158.t1|Po_g11059.t1|Po_g9148.t1|Po_g4046.t1|Po_g8159.t1|Po_g1441.t1|Po_g12362.t1
6508	proteolysis	1.526e-10	39	388	219	8055	Po_g13066.t1|Po_g1724.t1|Po_g1770.t1|Po_g13060.t1|Po_g10549.t1|Po_g3817.t1|Po_g10551.t1|Po_g5974.t1|Po_g8073.t1|Po_g1758.t1|Po_g11420.t1|Po_g10556.t1|Po_g3658.t1|Po_g8159.t1|Po_g12362.t1|Po_g5323.t1|Po_g1280.t1|Po_g3977.t1|Po_g1723.t1|Po_g8087.t1|Po_g1066.t1|Po_g8117.t1|Po_g3818.t1|Po_g8058.t1|Po_g9810.t1|Po_g8074.t1|Po_g1760.t1|Po_g8158.t1|Po_g7759.t1|Po_g10553.t1|Po_g10560.t1|Po_g10555.t1|Po_g1…
4252	serine-type endopeptidase activity	4.4408e-07	17	106	219	8055	Po_g1724.t1|Po_g1723.t1|Po_g1770.t1|Po_g10549.t1|Po_g3817.t1|Po_g10551.t1|Po_g3818.t1|Po_g1758.t1|Po_g11420.t1|Po_g1760.t1|Po_g10553.t1|Po_g10560.t1|Po_g10555.t1|Po_g10556.t1|Po_g1755.t1|Po_g1726.t1|Po_g1778.t1
70011	peptidase activity, acting on L-amino acid peptides	4.4408e-07	31	347	219	8055	Po_g13066.t1|Po_g1724.t1|Po_g1770.t1|Po_g13060.t1|Po_g10549.t1|Po_g3817.t1|Po_g10551.t1|Po_g5974.t1|Po_g1758.t1|Po_g11420.t1|Po_g13651.t1|Po_g10556.t1|Po_g3658.t1|Po_g5323.t1|Po_g1280.t1|Po_g3977.t1|Po_g1723.t1|Po_g1066.t1|Po_g3818.t1|Po_g1760.t1|Po_g7759.t1|Po_g13650.t1|Po_g10553.t1|Po_g10560.t1|Po_g10555.t1|Po_g1755.t1|Po_g4084.t1|Po_g1726.t1|Po_g1778.t1|Po_g8028.t1|Po_g4082.t1
8233	peptidase activity	6.5836e-07	31	356	219	8055	Po_g13066.t1|Po_g1724.t1|Po_g1770.t1|Po_g13060.t1|Po_g10549.t1|Po_g3817.t1|Po_g10551.t1|Po_g5974.t1|Po_g1758.t1|Po_g11420.t1|Po_g13651.t1|Po_g10556.t1|Po_g3658.t1|Po_g5323.t1|Po_g1280.t1|Po_g3977.t1|Po_g1723.t1|Po_g1066.t1|Po_g3818.t1|Po_g1760.t1|Po_g7759.t1|Po_g13650.t1|Po_g10553.t1|Po_g10560.t1|Po_g10555.t1|Po_g1755.t1|Po_g4084.t1|Po_g1726.t1|Po_g1778.t1|Po_g8028.t1|Po_g4082.t1
8236	serine-type peptidase activity	2.3556e-06	19	155	219	8055	Po_g5323.t1|Po_g1724.t1|Po_g1723.t1|Po_g1770.t1|Po_g10549.t1|Po_g3817.t1|Po_g10551.t1|Po_g5974.t1|Po_g3818.t1|Po_g1758.t1|Po_g11420.t1|Po_g1760.t1|Po_g10553.t1|Po_g10560.t1|Po_g10555.t1|Po_g10556.t1|Po_g1755.t1|Po_g1726.t1|Po_g1778.t1
17171	serine hydrolase activity	2.3556e-06	19	155	219	8055	Po_g5323.t1|Po_g1724.t1|Po_g1723.t1|Po_g1770.t1|Po_g10549.t1|Po_g3817.t1|Po_g10551.t1|Po_g5974.t1|Po_g3818.t1|Po_g1758.t1|Po_g11420.t1|Po_g1760.t1|Po_g10553.t1|Po_g10560.t1|Po_g10555.t1|Po_g10556.t1|Po_g1755.t1|Po_g1726.t1|Po_g1778.t1
51704	multi-organism process	4.2064e-06	11	50	219	8055	Po_g6512.t1|Po_g7832.t1|Po_g11996.t1|Po_g6514.t1|Po_g11059.t1|Po_g3468.t1|Po_g9148.t1|Po_g6976.t1|Po_g12316.t1|Po_g6977.t1|Po_g1441.t1
9405	pathogenesis	1.6937e-05	10	46	219	8055	Po_g6512.t1|Po_g7832.t1|Po_g11996.t1|Po_g6514.t1|Po_g11059.t1|Po_g3468.t1|Po_g9148.t1|Po_g6976.t1|Po_g6977.t1|Po_g1441.t1
4175	endopeptidase activity	2.5227e-05	20	202	219	8055	Po_g1280.t1|Po_g1724.t1|Po_g1723.t1|Po_g1066.t1|Po_g1770.t1|Po_g10549.t1|Po_g3817.t1|Po_g10551.t1|Po_g3818.t1|Po_g1758.t1|Po_g11420.t1|Po_g1760.t1|Po_g7759.t1|Po_g10553.t1|Po_g10560.t1|Po_g10555.t1|Po_g10556.t1|Po_g1755.t1|Po_g1726.t1|Po_g1778.t1
30600	feruloyl esterase activity	0.0025388	4	9	219	8055	Po_g2254.t1|Po_g2255.t1|Po_g2258.t1|Po_g2257.t1
4553	hydrolase activity, hydrolyzing O-glycosyl compounds	0.0025388	13	133	219	8055	Po_g4594.t1|Po_g12235.t1|Po_g12043.t1|Po_g14459.t1|Po_g14457.t1|Po_g10381.t1|Po_g3685.t1|Po_g3480.t1|Po_g12040.t1|Po_g821.t1|Po_g4623.t1|Po_g12716.t1|Po_g12362.t1
16798	hydrolase activity, acting on glycosyl bonds	0.0037006	13	139	219	8055	Po_g4594.t1|Po_g12235.t1|Po_g12043.t1|Po_g14459.t1|Po_g14457.t1|Po_g10381.t1|Po_g3685.t1|Po_g3480.t1|Po_g12040.t1|Po_g821.t1|Po_g4623.t1|Po_g12716.t1|Po_g12362.t1
5975	carbohydrate metabolic process	0.0038366	21	312	219	8055	Po_g2420.t1|Po_g4594.t1|Po_g12235.t1|Po_g12043.t1|Po_g7143.t1|Po_g14459.t1|Po_g14457.t1|Po_g10381.t1|Po_g3685.t1|Po_g9810.t1|Po_g8158.t1|Po_g3480.t1|Po_g5874.t1|Po_g12040.t1|Po_g4608.t1|Po_g6853.t1|Po_g821.t1|Po_g4623.t1|Po_g8159.t1|Po_g12716.t1|Po_g12362.t1
16684	oxidoreductase activity, acting on peroxide as acceptor	0.0039694	6	30	219	8055	Po_g7321.t1|Po_g7315.t1|Po_g11594.t1|Po_g11592.t1|Po_g10363.t1|Po_g10364.t1
4601	peroxidase activity	0.0039694	6	30	219	8055	Po_g7321.t1|Po_g7315.t1|Po_g11594.t1|Po_g11592.t1|Po_g10363.t1|Po_g10364.t1
16787	hydrolase activity	0.0048744	64	1541	219	8055	Po_g13066.t1|Po_g6967.t1|Po_g1724.t1|Po_g2255.t1|Po_g2941.t1|Po_g5974.t1|Po_g14344.t1|Po_g11420.t1|Po_g10556.t1|Po_g12064.t1|Po_g821.t1|Po_g3658.t1|Po_g12362.t1|Po_g1280.t1|Po_g2254.t1|Po_g4594.t1|Po_g3977.t1|Po_g1066.t1|Po_g12043.t1|Po_g2258.t1|Po_g13061.t1|Po_g14457.t1|Po_g3685.t1|Po_g1760.t1|Po_g13650.t1|Po_g7845.t1|Po_g10555.t1|Po_g1726.t1|Po_g1778.t1|Po_g8028.t1|Po_g4623.t1|Po_g4082.t1|Po_g1…
8289	lipid binding	0.0060318	12	131	219	8055	Po_g10314.t1|Po_g10881.t1|Po_g13391.t1|Po_g9946.t1|Po_g7312.t1|Po_g725.t1|Po_g10084.t1|Po_g2068.t1|Po_g7224.t1|Po_g7786.t1|Po_g7516.t1|Po_g646.t1
4181	metallocarboxypeptidase activity	0.0080815	4	13	219	8055	Po_g13066.t1|Po_g13060.t1|Po_g3658.t1|Po_g8028.t1
3700	transcription factor activity	0.011008	7	52	219	8055	Po_g4805.t1|Po_g4806.t1|Po_g4798.t1|Po_g4797.t1|Po_g4804.t1|Po_g5600.t1|Po_g606.t1
8237	metallopeptidase activity	0.011008	9	85	219	8055	Po_g13066.t1|Po_g7759.t1|Po_g1280.t1|Po_g13650.t1|Po_g1066.t1|Po_g13651.t1|Po_g13060.t1|Po_g3658.t1|Po_g8028.t1
16209	antioxidant activity	0.0317	6	46	219	8055	Po_g7321.t1|Po_g7315.t1|Po_g11594.t1|Po_g11592.t1|Po_g10363.t1|Po_g10364.t1
8235	metalloexopeptidase activity	0.038951	4	20	219	8055	Po_g13066.t1|Po_g13060.t1|Po_g3658.t1|Po_g8028.t1

## Sheet: Table S4(D) DW_Po_confrontation
Table S4. Summary of the gene ontology (GO) enrichment analysis of the differentially expressed genes in P. myriotylum (A and B) or P. oligandrum (C and D) in the confrontation.
GO-ID	Description	corrected p-value	Number of genes annotated with listed GO term in significantly higher genes	Total number of genes annotated with listed GO term	Number of genes annotated with at least one GO term in significantly higher genes	Total number of genes annotated with at least one GO term	Genes contributing to the enrichment
43565	sequence-specific DNA binding	0.03279	4	30	69	8055	Po_g5729.t1|Po_g10369.t1|Po_g5018.t1|Po_g11014.t1
